# Supplementary material for: In silico lineage tracing through single cell transcriptomics identifies a neural stem cell population in planarians
Source: Genome Biol. 2016 Apr 27;17:87. doi: 10.1186/s13059-016-0937-9 (PMC4858873; doi:10.1186/s13059-016-0937-9)
Supplement: Additional file 3: — A ranked list of the top 1000 highly variable transcripts with means, coefficients of variation, and the hierarchical clustering group in which the average expression was highest. (XLSX 56 kb) [file 13059_2016_937_MOESM3_ESM.xlsx]

## Sheet: Sheet1
Transcript	Mean	CV	HC group with highest average expression
SmedASXL_006365	424.92	5.20296	nu-Neoblasts
SmedASXL_002866	259.876	5.34324	Group 10
SmedASXL_071276	64.6458	6.91501	Group 9
SmedASXL_013615	117.062	5.69146	Group 8
SmedASXL_018215	103.206	5.82217	nu-Neoblasts
SmedASXL_012049	303.248	4.28113	Group 1
SmedASXL_011086	109.963	5.4245	Group 8
SmedASXL_012180	53.0399	6.76032	Group 10
SmedASXL_007389	41.6247	7.39935	nu-Neoblasts
SmedASXL_018030	85.9651	5.66412	nu-Neoblasts
SmedASXL_003643	213.043	4.35714	nu-Neoblasts
SmedASXL_017142	207.839	4.34447	nu-Neoblasts
SmedASXL_009653	120.105	4.96648	nu-Neoblasts
SmedASXL_009400	243.674	4.15199	nu-Neoblasts
SmedASXL_010967	176.118	4.38427	nu-Neoblasts
SmedASXL_008593	193.755	4.28617	Group 2
SmedASXL_013691	165.316	4.34352	nu-Neoblasts
SmedASXL_001287	41.8742	6.79025	nu-Neoblasts
SmedASXL_011125	47.4175	6.41582	nu-Neoblasts
SmedASXL_017385	84.9581	5.18262	nu-Neoblasts
SmedASXL_011316	63.1257	5.71952	nu-Neoblasts
SmedASXL_061405	124.782	4.51426	nu-Neoblasts
SmedASXL_017062	40.4137	6.6783	nu-Neoblasts
SmedASXL_015579	85.4171	5.01403	nu-Neoblasts
SmedASXL_015195	39.1079	6.68601	nu-Neoblasts
SmedASXL_012518	124.795	4.41119	nu-Neoblasts
SmedASXL_002806	83.5176	4.9729	nu-Neoblasts
SmedASXL_019578	41.527	6.37222	nu-Neoblasts
SmedASXL_019094	282.412	3.57581	nu-Neoblasts
SmedASXL_013620	31.9106	7.05092	nu-Neoblasts
SmedASXL_079305	244.906	3.62778	Group 10
SmedASXL_009945	75.93	4.99141	Group 2
SmedASXL_017003	56.0507	5.52179	nu-Neoblasts
SmedASXL_006833	39.875	6.2922	Group 2
SmedASXL_015314	385.196	3.30744	nu-Neoblasts
SmedASXL_018523	58.7555	5.39221	Group 1
SmedASXL_015117	91.781	4.59842	nu-Neoblasts
SmedASXL_012940	34.2145	6.58832	nu-Neoblasts
SmedASXL_014481	153.77	3.91674	Group 2
SmedASXL_014818	54.627	5.45352	nu-Neoblasts
SmedASXL_017223	62.6882	5.17173	Group 2
SmedASXL_015764	40.6789	6.03083	nu-Neoblasts
SmedASXL_017609	44.7063	5.77625	nu-Neoblasts
SmedASXL_016663	35.5722	6.32949	Group 5
SmedASXL_007886	132.711	3.97597	Group 8
SmedASXL_053777	190.788	3.60297	Group 10
SmedASXL_018079	31.9769	6.54304	nu-Neoblasts
SmedASXL_017054	61.4326	5.04285	Group 2
SmedASXL_009973	66.4967	4.90032	nu-Neoblasts
SmedASXL_017302	39.3548	5.98377	nu-Neoblasts
SmedASXL_079990	83.581	4.52475	Group 10
SmedASXL_011092	200.178	3.5393	nu-Neoblasts
SmedASXL_012966	49.3157	5.46658	Group 5
SmedASXL_012561	111.036	4.11684	nu-Neoblasts
SmedASXL_018379	87.4175	4.41891	Group 2
SmedASXL_008429	96.8483	4.26251	nu-Neoblasts
SmedASXL_011598	64.6284	4.88671	Group 2
SmedASXL_008645	114.947	4.04266	nu-Neoblasts
SmedASXL_016843	32.1537	6.42085	nu-Neoblasts
SmedASXL_009486	288.316	3.23816	Group 8
SmedASXL_012098	40.7818	5.8074	nu-Neoblasts
SmedASXL_014859	52.0361	5.27123	Group 2
SmedASXL_004435	105.001	4.12515	nu-Neoblasts
SmedASXL_017535	126.504	3.90248	nu-Neoblasts
SmedASXL_002054	108.273	4.08352	nu-Neoblasts
SmedASXL_005418	43.5723	5.62672	nu-Neoblasts
SmedASXL_006343	39.21	5.85127	nu-Neoblasts
SmedASXL_010397	57.2212	5.04963	nu-Neoblasts
SmedASXL_000759	56.3374	5.06827	Group 8
SmedASXL_005919	83.0825	4.41555	nu-Neoblasts
SmedASXL_018974	24.49	7.11381	nu-Neoblasts
SmedASXL_011446	117.617	3.95845	nu-Neoblasts
SmedASXL_011518	93.1485	4.24685	Group 2
SmedASXL_010070	35.4376	6.04904	nu-Neoblasts
SmedASXL_014268	74.8951	4.53385	nu-Neoblasts
SmedASXL_018750	88.943	4.26821	Group 1
SmedASXL_015537	45.3022	5.44387	nu-Neoblasts
SmedASXL_005074	63.9771	4.77725	Group 4
SmedASXL_010012	47.0982	5.35911	nu-Neoblasts
SmedASXL_015370	72.5548	4.5621	nu-Neoblasts
SmedASXL_019096	126.757	3.80998	nu-Neoblasts
SmedASXL_016503	37.8965	5.79923	Group 2
SmedASXL_008755	29.4039	6.44408	nu-Neoblasts
SmedASXL_012795	59.0164	4.87721	nu-Neoblasts
SmedASXL_009994	32.9907	6.13181	nu-Neoblasts
SmedASXL_014783	25.7969	6.80624	nu-Neoblasts
SmedASXL_028927	85.4803	4.27798	nu-Neoblasts
SmedASXL_014733	56.1684	4.95973	Group 2
SmedASXL_013086	77.1571	4.4155	Group 8
SmedASXL_014656	132.235	3.71643	Group 2
SmedASXL_017721	56.7382	4.89259	nu-Neoblasts
SmedASXL_009301	67.4773	4.5923	nu-Neoblasts
SmedASXL_008479	77.96	4.36576	nu-Neoblasts
SmedASXL_016386	44.2224	5.35402	Group 4
SmedASXL_002407	54.9398	4.91722	nu-Neoblasts
SmedASXL_005282	31.277	6.14254	nu-Neoblasts
SmedASXL_017156	67.2148	4.55438	Group 5
SmedASXL_015547	34.134	5.90887	nu-Neoblasts
SmedASXL_012349	119.918	3.76655	nu-Neoblasts
SmedASXL_001232	42.2269	5.41742	nu-Neoblasts
SmedASXL_015043	27.8821	6.4298	nu-Neoblasts
SmedASXL_013426	36.8977	5.70963	Group 2
SmedASXL_019619	56.1169	4.82296	nu-Neoblasts
SmedASXL_011840	24.1687	6.79955	nu-Neoblasts
SmedASXL_018899	138.445	3.58533	Group 10
SmedASXL_016134	58.1362	4.74635	nu-Neoblasts
SmedASXL_010419	70.8495	4.41499	Group 2
SmedASXL_006047	100.284	3.93279	Group 2
SmedASXL_017141	51.314	4.96765	nu-Neoblasts
SmedASXL_018892	24.7901	6.69724	nu-Neoblasts
SmedASXL_079774	284.918	3.02879	Group 10
SmedASXL_016002	75.8056	4.2967	nu-Neoblasts
SmedASXL_010495	58.5302	4.7122	Group 2
SmedASXL_076871	56.4196	4.77695	nu-Neoblasts
SmedASXL_014557	65.898	4.51271	Group 8
SmedASXL_016162	278.835	3.03454	Group 2
SmedASXL_010955	83.4194	4.15413	nu-Neoblasts
SmedASXL_079510	96.6939	3.95894	Group 9
SmedASXL_017228	104.104	3.86628	Group 2
SmedASXL_012751	38.889	5.48481	Group 2
SmedASXL_016443	199.152	3.23241	nu-Neoblasts
SmedASXL_015862	42.8887	5.26384	nu-Neoblasts
SmedASXL_014967	43.9841	5.20699	nu-Neoblasts
SmedASXL_017241	35.1508	5.6983	nu-Neoblasts
SmedASXL_017482	30.4352	6.04994	nu-Neoblasts
SmedASXL_015792	174.743	3.32305	Group 8
SmedASXL_010387	22.8928	6.83189	nu-Neoblasts
SmedASXL_013164	35.352	5.65576	nu-Neoblasts
SmedASXL_012339	49.4646	4.94506	nu-Neoblasts
SmedASXL_016003	44.8666	5.12787	nu-Neoblasts
SmedASXL_016203	78.5699	4.16584	nu-Neoblasts
SmedASXL_008738	80.1866	4.13171	nu-Neoblasts
SmedASXL_016027	52.2478	4.81805	nu-Neoblasts
SmedASXL_017275	104.548	3.7888	nu-Neoblasts
SmedASXL_014378	81.1374	4.10969	nu-Neoblasts
SmedASXL_016893	46.2903	5.04201	nu-Neoblasts
SmedASXL_017861	73.0573	4.25237	Group 2
SmedASXL_015205	57.4989	4.63001	Group 2
SmedASXL_006842	86.5479	4.00886	nu-Neoblasts
SmedASXL_013363	56.2628	4.66134	nu-Neoblasts
SmedASXL_030247	22.5816	6.7709	Group 10
SmedASXL_032614	174.888	3.26675	Group 8
SmedASXL_012292	58.1625	4.59055	Group 8
SmedASXL_017762	63.4449	4.44265	nu-Neoblasts
SmedASXL_011445	61.369	4.48503	Group 2
SmedASXL_017542	41.0288	5.23166	nu-Neoblasts
SmedASXL_015087	97.8558	3.8228	nu-Neoblasts
SmedASXL_019480	88.9236	3.94124	Group 2
SmedASXL_079036	605.763	2.62171	Group 10
SmedASXL_012955	43.573	5.09704	Group 2
SmedASXL_018527	59.0053	4.53662	Group 8
SmedASXL_019170	30.3312	5.90725	nu-Neoblasts
SmedASXL_016996	49.3884	4.84723	Group 2
SmedASXL_017768	72.1866	4.21157	Group 7
SmedASXL_008155	246.846	2.99502	nu-Neoblasts
SmedASXL_009406	30.4856	5.88199	nu-Neoblasts
SmedASXL_009125	51.5986	4.75625	nu-Neoblasts
SmedASXL_010506	35.8884	5.48799	nu-Neoblasts
SmedASXL_010723	51.6283	4.74455	Group 2
SmedASXL_077686	71.708	4.20282	nu-Neoblasts
SmedASXL_012491	43.4848	5.06152	nu-Neoblasts
SmedASXL_007945	43.0877	5.0731	Group 2
SmedASXL_019455	86.6606	3.9295	nu-Neoblasts
SmedASXL_013171	68.6981	4.25205	nu-Neoblasts
SmedASXL_013243	65.7001	4.31956	nu-Neoblasts
SmedASXL_005866	38.3958	5.29043	nu-Neoblasts
SmedASXL_014304	31.7671	5.71885	nu-Neoblasts
SmedASXL_017819	27.0353	6.12353	Group 5
SmedASXL_014182	53.1319	4.65324	nu-Neoblasts
SmedASXL_015461	129.906	3.45506	Group 2
SmedASXL_005695	65.3888	4.30344	nu-Neoblasts
SmedASXL_016849	21.5451	6.74939	Group 2
SmedASXL_018309	44.8644	4.95725	nu-Neoblasts
SmedASXL_010338	52.7084	4.65648	Group 2
SmedASXL_022547	32.5251	5.64588	Group 2
SmedASXL_017248	205.991	3.06728	Group 2
SmedASXL_009553	51.4839	4.6839	Group 2
SmedASXL_069171	34.4332	5.49703	Group 8
SmedASXL_013527	37.286	5.31941	nu-Neoblasts
SmedASXL_019457	63.9512	4.31782	Group 6
SmedASXL_018403	29.9433	5.82111	nu-Neoblasts
SmedASXL_017199	78.6172	4.01115	Group 2
SmedASXL_080999	51.1517	4.6844	Group 10
SmedASXL_017070	58.3561	4.45609	nu-Neoblasts
SmedASXL_015263	89.6677	3.83479	Group 2
SmedASXL_016326	123.507	3.47654	nu-Neoblasts
SmedASXL_000774	40.6121	5.12182	Group 2
SmedASXL_017442	43.8114	4.96859	nu-Neoblasts
SmedASXL_011926	136.365	3.3793	nu-Neoblasts
SmedASXL_012373	113.75	3.55892	nu-Neoblasts
SmedASXL_016140	95.4457	3.75541	Group 5
SmedASXL_015240	53.3663	4.59939	nu-Neoblasts
SmedASXL_017975	106.402	3.62402	Group 2
SmedASXL_017647	104.321	3.6454	nu-Neoblasts
SmedASXL_013608	41.993	5.03678	Group 2
SmedASXL_016522	93.1054	3.77147	Group 2
SmedASXL_017356	52.3909	4.61441	Group 2
SmedASXL_010182	57.4911	4.45335	Group 2
SmedASXL_015569	65.6873	4.23441	nu-Neoblasts
SmedASXL_009089	25.6933	6.15731	nu-Neoblasts
SmedASXL_056038	33.7482	5.4838	nu-Neoblasts
SmedASXL_008227	32.2711	5.58373	nu-Neoblasts
SmedASXL_012737	33.588	5.48898	Group 5
SmedASXL_012790	20.881	6.73634	nu-Neoblasts
SmedASXL_004489	30.134	5.74229	nu-Neoblasts
SmedASXL_011873	22.8173	6.47475	nu-Neoblasts
SmedASXL_009628	53.1454	4.56776	Group 5
SmedASXL_013939	34.9663	5.39142	Group 10
SmedASXL_012317	61.2747	4.32618	nu-Neoblasts
SmedASXL_012714	73.307	4.05728	nu-Neoblasts
SmedASXL_016270	81.664	3.90964	Group 2
SmedASXL_009728	29.6883	5.76332	Group 2
SmedASXL_012448	219.753	2.97164	Group 2
SmedASXL_014276	89.6099	3.78665	nu-Neoblasts
SmedASXL_014246	43.7339	4.90392	Group 7
SmedASXL_004078	53.942	4.51951	Group 2
SmedASXL_016396	79.0996	3.93709	Group 2
SmedASXL_002539	72.4485	4.0571	nu-Neoblasts
SmedASXL_007149	60.8428	4.31346	nu-Neoblasts
SmedASXL_012018	60.003	4.33416	Group 2
SmedASXL_000987	40.6382	5.03177	nu-Neoblasts
SmedASXL_014669	87.924	3.79049	nu-Neoblasts
SmedASXL_018302	41.3399	4.99547	nu-Neoblasts
SmedASXL_015153	31.0538	5.61657	nu-Neoblasts
SmedASXL_006264	27.2734	5.92941	Group 2
SmedASXL_003207	47.5912	4.71473	Group 2
SmedASXL_016416	46.0018	4.77607	nu-Neoblasts
SmedASXL_013646	54.312	4.48009	nu-Neoblasts
SmedASXL_011975	31.9119	5.53426	nu-Neoblasts
SmedASXL_018257	107.227	3.54586	nu-Neoblasts
SmedASXL_015411	234.07	2.9017	Group 2
SmedASXL_017288	22.2346	6.46034	Group 2
SmedASXL_015232	62.988	4.23049	Group 2
SmedASXL_001927	37.384	5.17557	nu-Neoblasts
SmedASXL_018648	3035.97	2.27307	Group 10
SmedASXL_009778	31.0549	5.57871	Group 2
SmedASXL_007097	28.8801	5.75284	Group 2
SmedASXL_006374	41.9418	4.92746	Group 2
SmedASXL_010783	31.0488	5.57225	nu-Neoblasts
SmedASXL_010253	33.8146	5.3684	nu-Neoblasts
SmedASXL_005147	22.678	6.37024	Group 2
SmedASXL_015104	33.713	5.36407	nu-Neoblasts
SmedASXL_015276	28.954	5.71637	Group 2
SmedASXL_015659	200.68	2.97246	Group 2
SmedASXL_010757	29.7179	5.64485	nu-Neoblasts
SmedASXL_009701	45.1815	4.75231	nu-Neoblasts
SmedASXL_005046	78.1683	3.8803	nu-Neoblasts
SmedASXL_015663	254.608	2.81778	nu-Neoblasts
SmedASXL_014400	55.3523	4.3842	Group 2
SmedASXL_016868	145.187	3.20753	Group 2
SmedASXL_014961	49.8108	4.5591	Group 6
SmedASXL_012021	23.6721	6.20014	nu-Neoblasts
SmedASXL_011410	108.277	3.48364	Group 2
SmedASXL_017394	128.789	3.30864	Group 2
SmedASXL_017150	256.358	2.80576	Group 2
SmedASXL_011300	160.82	3.11595	nu-Neoblasts
SmedASXL_013636	68.2581	4.0472	Group 2
SmedASXL_006396	49.471	4.55551	nu-Neoblasts
SmedASXL_013410	68.1489	4.04347	Group 1
SmedASXL_012399	16.7778	7.19796	nu-Neoblasts
SmedASXL_012005	34.926	5.22841	nu-Neoblasts
SmedASXL_016031	34.4833	5.2517	Group 2
SmedASXL_015851	129.413	3.28895	nu-Neoblasts
SmedASXL_009795	52.4103	4.44303	nu-Neoblasts
SmedASXL_005548	38.2937	5.0267	Group 2
SmedASXL_000196	30.8903	5.49375	Group 2
SmedASXL_067725	58.1325	4.27034	Group 2
SmedASXL_001142	96.7211	3.58342	nu-Neoblasts
SmedASXL_014295	27.3766	5.77889	nu-Neoblasts
SmedASXL_009151	21.7363	6.38508	Group 2
SmedASXL_013748	22.224	6.32274	nu-Neoblasts
SmedASXL_078929	11639.1	2.1851	Group 10
SmedASXL_008557	31.0895	5.46942	nu-Neoblasts
SmedASXL_012927	39.0705	4.97475	Group 2
SmedASXL_012006	49.7636	4.5131	nu-Neoblasts
SmedASXL_012611	49.7448	4.51332	Group 2
SmedASXL_001842	139.931	3.20307	Group 8
SmedASXL_010134	60.8101	4.18231	nu-Neoblasts
SmedASXL_016558	22.8505	6.22542	Group 2
SmedASXL_013490	68.6554	4.00215	nu-Neoblasts
SmedASXL_012732	40.0931	4.90468	nu-Neoblasts
SmedASXL_014345	33.2524	5.29275	nu-Neoblasts
SmedASXL_015938	28.3859	5.65793	Group 2
SmedASXL_015201	42.2396	4.79996	Group 1
SmedASXL_009573	67.6565	4.01327	Group 2
SmedASXL_013767	32.2047	5.35732	nu-Neoblasts
SmedASXL_013613	22.9787	6.1931	Group 4
SmedASXL_006314	33.2029	5.28918	nu-Neoblasts
SmedASXL_006713	87.4155	3.67265	nu-Neoblasts
SmedASXL_014094	62.0813	4.13336	nu-Neoblasts
SmedASXL_001215	78.3905	3.80713	Group 2
SmedASXL_014879	72.867	3.90146	nu-Neoblasts
SmedASXL_013274	60.7859	4.16189	Group 2
SmedASXL_016738	34.5452	5.19144	nu-Neoblasts
SmedASXL_070574	64.0411	4.08037	Group 2
SmedASXL_016377	137.551	3.19648	nu-Neoblasts
SmedASXL_014631	26.5113	5.79916	nu-Neoblasts
SmedASXL_011531	39.9724	4.8812	nu-Neoblasts
SmedASXL_007900	114.577	3.36385	Group 2
SmedASXL_012610	19.5592	6.62257	nu-Neoblasts
SmedASXL_017079	33.494	5.24617	nu-Neoblasts
SmedASXL_008657	29.4854	5.5347	Group 2
SmedASXL_019039	24.155	6.02929	nu-Neoblasts
SmedASXL_008509	39.8762	4.88078	nu-Neoblasts
SmedASXL_012169	30.7921	5.42948	nu-Neoblasts
SmedASXL_016822	56.1997	4.26817	Group 2
SmedASXL_016605	34.551	5.17137	Group 10
SmedASXL_011029	54.7278	4.31018	Group 2
SmedASXL_013493	41.0569	4.82001	nu-Neoblasts
SmedASXL_014438	25.6585	5.86476	nu-Neoblasts
SmedASXL_006425	38.741	4.9305	Group 2
SmedASXL_005790	43.9238	4.68215	nu-Neoblasts
SmedASXL_000009	43.6515	4.69328	Group 2
SmedASXL_009518	32.7993	5.26966	nu-Neoblasts
SmedASXL_010671	54.0661	4.3174	nu-Neoblasts
SmedASXL_007007	73.3638	3.86419	Group 1
SmedASXL_018345	28.1933	5.61577	nu-Neoblasts
SmedASXL_010566	56.553	4.24128	nu-Neoblasts
SmedASXL_008542	32.2645	5.29924	Group 2
SmedASXL_009126	27.3104	5.6832	nu-Neoblasts
SmedASXL_011428	20.6589	6.41317	nu-Neoblasts
SmedASXL_068118	42.3309	4.72777	nu-Neoblasts
SmedASXL_016099	38.5987	4.90629	nu-Neoblasts
SmedASXL_015011	23.3274	6.06645	nu-Neoblasts
SmedASXL_018258	49.5374	4.43832	nu-Neoblasts
SmedASXL_011697	32.6249	5.24985	nu-Neoblasts
SmedASXL_015357	44.943	4.60874	nu-Neoblasts
SmedASXL_017242	199.283	2.87617	Group 2
SmedASXL_018933	94.8755	3.51852	nu-Neoblasts
SmedASXL_011290	55.3956	4.24049	nu-Neoblasts
SmedASXL_005110	81.812	3.68982	Group 2
SmedASXL_015718	30.1635	5.40285	nu-Neoblasts
SmedASXL_000772	45.7048	4.55896	Group 2
SmedASXL_011776	36.7933	4.97131	Group 2
SmedASXL_014881	35.7498	5.02984	nu-Neoblasts
SmedASXL_014913	27.7017	5.59869	nu-Neoblasts
SmedASXL_081829	75.0184	3.78994	Group 8
SmedASXL_016591	26.6739	5.68406	Group 8
SmedASXL_015752	75.9009	3.7698	Group 2
SmedASXL_011013	28.2399	5.53465	Group 2
SmedASXL_004514	46.6132	4.50332	nu-Neoblasts
SmedASXL_014371	68.0014	3.9098	Group 2
SmedASXL_015882	22.3098	6.12022	nu-Neoblasts
SmedASXL_062919	38.495	4.85479	nu-Neoblasts
SmedASXL_070648	22.634	6.08008	Group 8
SmedASXL_009311	65.4254	3.96005	Group 8
SmedASXL_019650	60.0963	4.08291	Group 2
SmedASXL_008719	50.3333	4.36416	Group 2
SmedASXL_015224	44.4699	4.57892	nu-Neoblasts
SmedASXL_017211	49.0985	4.40468	Group 2
SmedASXL_017935	60.2859	4.07518	nu-Neoblasts
SmedASXL_018491	70.3936	3.85233	Group 2
SmedASXL_012630	39.8856	4.77383	nu-Neoblasts
SmedASXL_014216	26.5009	5.66143	nu-Neoblasts
SmedASXL_014985	80.5218	3.67331	Group 2
SmedASXL_064785	19.9691	6.40678	nu-Neoblasts
SmedASXL_014627	56.9214	4.15226	nu-Neoblasts
SmedASXL_012575	50.4385	4.34492	nu-Neoblasts
SmedASXL_001314	80.9382	3.66253	Group 2
SmedASXL_017049	48.7482	4.40072	Group 8
SmedASXL_009867	77.2567	3.71966	nu-Neoblasts
SmedASXL_006388	38.0694	4.85404	Group 2
SmedASXL_003666	74.6086	3.76241	Group 2
SmedASXL_009172	33.5573	5.11016	nu-Neoblasts
SmedASXL_017639	29.9267	5.35536	Group 1
SmedASXL_015946	48.0985	4.40861	nu-Neoblasts
SmedASXL_019142	29.2968	5.39334	nu-Neoblasts
SmedASXL_017687	83.491	3.60997	nu-Neoblasts
SmedASXL_016987	79.6461	3.66739	nu-Neoblasts
SmedASXL_008030	43.4818	4.58299	Group 7
SmedASXL_009855	52.4927	4.2596	Group 2
SmedASXL_017683	36.0649	4.93977	Group 8
SmedASXL_015958	70.4094	3.82038	Group 2
SmedASXL_016501	58.1598	4.09235	nu-Neoblasts
SmedASXL_016221	37.5372	4.85385	Group 2
SmedASXL_010543	29.0434	5.40069	nu-Neoblasts
SmedASXL_009192	40.361	4.70622	Group 2
SmedASXL_014048	27.4406	5.52546	Group 1
SmedASXL_004605	54.1719	4.19468	nu-Neoblasts
SmedASXL_013279	66.2485	3.89454	Group 6
SmedASXL_002031	205.002	2.79585	Group 2
SmedASXL_012695	38.2052	4.80652	nu-Neoblasts
SmedASXL_046331	1344.75	2.20033	nu-Neoblasts
SmedASXL_001900	50.724	4.29481	nu-Neoblasts
SmedASXL_030218	25.5597	5.68877	nu-Neoblasts
SmedASXL_009272	43.3615	4.56448	Group 2
SmedASXL_015789	33.0305	5.09876	Group 2
SmedASXL_004966	14.1466	7.41274	nu-Neoblasts
SmedASXL_018056	31.8547	5.17634	nu-Neoblasts
SmedASXL_009346	68.7335	3.83643	nu-Neoblasts
SmedASXL_017818	108.465	3.30112	Group 2
SmedASXL_018691	67.1106	3.86714	nu-Neoblasts
SmedASXL_016847	27.8357	5.47507	Group 8
SmedASXL_015004	239.626	2.69736	nu-Neoblasts
SmedASXL_014655	73.7302	3.7387	nu-Neoblasts
SmedASXL_007153	125.543	3.15902	nu-Neoblasts
SmedASXL_015553	50.3705	4.296	Group 1
SmedASXL_019002	68.6359	3.83167	Group 2
SmedASXL_015129	148.91	3.01274	Group 2
SmedASXL_013570	58.4006	4.06217	Group 1
SmedASXL_010742	52.8621	4.21653	Group 8
SmedASXL_019465	47.4065	4.3967	Group 2
SmedASXL_008959	13.9412	7.43591	nu-Neoblasts
SmedASXL_049963	3069.25	2.12158	Group 10
SmedASXL_016005	22.9579	5.93557	Group 2
SmedASXL_015478	35.7896	4.91163	Group 1
SmedASXL_018703	190.786	2.82583	Group 2
SmedASXL_014331	73.1128	3.73789	nu-Neoblasts
SmedASXL_011804	51.3265	4.25261	nu-Neoblasts
SmedASXL_016628	14.2963	7.33905	nu-Neoblasts
SmedASXL_011888	185.84	2.84108	nu-Neoblasts
SmedASXL_013196	30.594	5.2355	nu-Neoblasts
SmedASXL_011609	83.2692	3.57188	nu-Neoblasts
SmedASXL_078975	1616.03	2.16577	Group 10
SmedASXL_010798	92.2276	3.45293	Group 5
SmedASXL_009234	45.4586	4.45144	Group 2
SmedASXL_006137	19.1416	6.41957	Group 2
SmedASXL_010654	86.3768	3.5266	nu-Neoblasts
SmedASXL_010184	72.8622	3.73345	nu-Neoblasts
SmedASXL_014467	25.9646	5.60456	nu-Neoblasts
SmedASXL_017596	206.552	2.76504	Group 2
SmedASXL_012550	169.014	2.89782	Group 2
SmedASXL_007188	51.0933	4.23915	Group 2
SmedASXL_009204	49.6746	4.28408	nu-Neoblasts
SmedASXL_017830	33.8792	4.99421	Group 2
SmedASXL_006625	62.3048	3.93493	Group 2
SmedASXL_017019	137.295	3.05439	Group 2
SmedASXL_013699	25.7847	5.60565	nu-Neoblasts
SmedASXL_009697	54.8179	4.12443	nu-Neoblasts
SmedASXL_005650	84.1942	3.54192	nu-Neoblasts
SmedASXL_007527	31.7433	5.12868	Group 2
SmedASXL_017782	26.4453	5.54223	nu-Neoblasts
SmedASXL_018901	41.5338	4.58883	Group 2
SmedASXL_016266	15.2925	7.06717	nu-Neoblasts
SmedASXL_012716	16.6614	6.79573	Group 5
SmedASXL_014463	36.7779	4.81001	nu-Neoblasts
SmedASXL_013036	92.1632	3.42547	Group 2
SmedASXL_019475	45.468	4.41199	nu-Neoblasts
SmedASXL_017328	63.2704	3.89243	nu-Neoblasts
SmedASXL_003055	49.9849	4.24818	nu-Neoblasts
SmedASXL_000757	28.5104	5.33804	Group 2
SmedASXL_006756	68.172	3.78615	Group 7
SmedASXL_079244	29.8555	5.23189	nu-Neoblasts
SmedASXL_017584	138.932	3.02383	Group 2
SmedASXL_009874	33.5617	4.97723	nu-Neoblasts
SmedASXL_011260	21.796	5.9909	nu-Neoblasts
SmedASXL_013268	30.4909	5.17965	nu-Neoblasts
SmedASXL_012806	43.8575	4.46203	nu-Neoblasts
SmedASXL_018502	13.8489	7.34959	nu-Neoblasts
SmedASXL_013970	14.7111	7.14376	nu-Neoblasts
SmedASXL_014912	122.838	3.12269	Group 2
SmedASXL_019053	266.165	2.59346	Group 8
SmedASXL_008528	28.1201	5.34878	nu-Neoblasts
SmedASXL_002955	66.9994	3.79526	Group 2
SmedASXL_016039	45.2411	4.39413	Group 2
SmedASXL_014213	25.3246	5.5897	nu-Neoblasts
SmedASXL_006581	39.367	4.64289	Group 2
SmedASXL_016151	89.1266	3.43816	nu-Neoblasts
SmedASXL_003840	18.7825	6.37543	Group 2
SmedASXL_017306	154.006	2.92822	Group 2
SmedASXL_012125	28.1999	5.33161	Group 6
SmedASXL_011708	105.857	3.25262	nu-Neoblasts
SmedASXL_012139	74.9355	3.63949	Group 2
SmedASXL_013556	31.2975	5.09549	nu-Neoblasts
SmedASXL_014626	73.1191	3.66888	nu-Neoblasts
SmedASXL_006532	37.1845	4.74215	nu-Neoblasts
SmedASXL_013143	55.4552	4.05343	Group 2
SmedASXL_017824	92.8173	3.38603	nu-Neoblasts
SmedASXL_008728	32.5243	5.01053	nu-Neoblasts
SmedASXL_019364	39.5431	4.62241	Group 8
SmedASXL_010213	47.8154	4.28509	nu-Neoblasts
SmedASXL_015463	105.883	3.2457	nu-Neoblasts
SmedASXL_016625	34.7507	4.8672	Group 2
SmedASXL_074887	37.2066	4.72972	nu-Neoblasts
SmedASXL_012866	32.8306	4.98003	Group 6
SmedASXL_009766	65.0827	3.81236	nu-Neoblasts
SmedASXL_013833	24.0333	5.69011	nu-Neoblasts
SmedASXL_013606	144.503	2.96465	Group 2
SmedASXL_014715	109.953	3.20423	nu-Neoblasts
SmedASXL_006919	1624.91	2.12128	Group 2
SmedASXL_011581	37.0915	4.73195	Group 9
SmedASXL_010823	44.0601	4.41508	Group 2
SmedASXL_013448	62.0951	3.87497	nu-Neoblasts
SmedASXL_017005	47.2582	4.29517	Group 2
SmedASXL_007022	61.0283	3.89941	Group 2
SmedASXL_015910	49.27	4.22499	nu-Neoblasts
SmedASXL_002400	33.6861	4.91972	Group 2
SmedASXL_010314	39.2012	4.62285	nu-Neoblasts
SmedASXL_009885	13.5514	7.35183	nu-Neoblasts
SmedASXL_007875	30.3358	5.13627	Group 1
SmedASXL_014586	13.2899	7.40987	nu-Neoblasts
SmedASXL_013582	30.3345	5.13069	nu-Neoblasts
SmedASXL_015396	45.5498	4.34479	nu-Neoblasts
SmedASXL_013982	39.6884	4.5874	Group 4
SmedASXL_015297	44.4252	4.38223	Group 2
SmedASXL_006968	48.5117	4.23401	Group 2
SmedASXL_006245	50.5272	4.16743	Group 8
SmedASXL_016916	144.233	2.95143	Group 8
SmedASXL_011635	21.8874	5.89652	nu-Neoblasts
SmedASXL_017761	49.4874	4.19625	Group 1
SmedASXL_010258	33.4357	4.91122	Group 2
SmedASXL_015675	39.5267	4.58387	nu-Neoblasts
SmedASXL_008966	42.0411	4.47105	Group 2
SmedASXL_011145	16.3424	6.7144	nu-Neoblasts
SmedASXL_008228	26.0586	5.45387	nu-Neoblasts
SmedASXL_013355	90.8739	3.37642	Group 2
SmedASXL_012365	23.7461	5.67828	Group 8
SmedASXL_014038	34.4002	4.84698	nu-Neoblasts
SmedASXL_006149	30.1339	5.12341	Group 7
SmedASXL_014275	28.6217	5.23561	Group 1
SmedASXL_016792	26.3298	5.42348	nu-Neoblasts
SmedASXL_015856	97.984	3.29235	nu-Neoblasts
SmedASXL_016215	30.6336	5.08318	Group 2
SmedASXL_007982	26.6487	5.39464	nu-Neoblasts
SmedASXL_010354	22.583	5.79793	nu-Neoblasts
SmedASXL_072913	14.1178	7.16613	nu-Neoblasts
SmedASXL_016354	51.4944	4.12167	nu-Neoblasts
SmedASXL_004817	33.7246	4.8794	Group 2
SmedASXL_012058	51.6481	4.11519	Group 4
SmedASXL_014074	60.3234	3.88246	Group 2
SmedASXL_008823	16.5326	6.64948	nu-Neoblasts
SmedASXL_009166	185.978	2.75116	Group 2
SmedASXL_017050	64.8347	3.77278	Group 8
SmedASXL_009908	57.3466	3.94592	nu-Neoblasts
SmedASXL_012154	37.5678	4.65444	Group 7
SmedASXL_006278	97.2854	3.28778	Group 2
SmedASXL_009969	117.881	3.10114	nu-Neoblasts
SmedASXL_011031	82.5557	3.46685	Group 8
SmedASXL_077768	17.8705	6.40647	nu-Neoblasts
SmedASXL_074564	24.1561	5.60087	nu-Neoblasts
SmedASXL_015595	19.4532	6.16376	Group 1
SmedASXL_007024	33.5865	4.86577	Group 2
SmedASXL_019501	30.8584	5.04013	nu-Neoblasts
SmedASXL_012519	98.0718	3.27248	Group 7
SmedASXL_007077	33.7107	4.85413	nu-Neoblasts
SmedASXL_072922	1351.49	2.11085	Group 9
SmedASXL_016703	23.5251	5.65715	Group 1
SmedASXL_008626	21.3679	5.90107	nu-Neoblasts
SmedASXL_011023	82.6344	3.45522	nu-Neoblasts
SmedASXL_004798	41.1453	4.46955	nu-Neoblasts
SmedASXL_018177	77.3995	3.53006	Group 2
SmedASXL_017034	24.674	5.53167	Group 2
SmedASXL_018613	26.3981	5.37158	Group 2
SmedASXL_011429	21.1159	5.92129	nu-Neoblasts
SmedASXL_011272	28.5649	5.18841	nu-Neoblasts
SmedASXL_015187	28.6278	5.18315	Group 2
SmedASXL_015151	21.5202	5.86585	nu-Neoblasts
SmedASXL_018313	74.2952	3.57123	Group 2
SmedASXL_014022	90.3024	3.34358	Group 2
SmedASXL_011382	56.0044	3.95175	Group 5
SmedASXL_009866	26.5672	5.3423	Group 1
SmedASXL_010130	23.2824	5.65718	nu-Neoblasts
SmedASXL_004979	38.5433	4.56949	Group 7
SmedASXL_001218	21.2756	5.88362	Group 5
SmedASXL_005151	43.1198	4.36609	Group 2
SmedASXL_013333	32.7412	4.88469	Group 2
SmedASXL_012576	77.9857	3.50496	Group 2
SmedASXL_010054	50.1549	4.11175	nu-Neoblasts
SmedASXL_017888	19.5311	6.1048	nu-Neoblasts
SmedASXL_016226	34.8566	4.75425	Group 6
SmedASXL_002283	55.5758	3.95337	Group 9
SmedASXL_017350	69.0468	3.65209	Group 2
SmedASXL_015480	25.3432	5.43939	Group 2
SmedASXL_018167	245.326	2.5608	Group 2
SmedASXL_007084	59.0809	3.86043	nu-Neoblasts
SmedASXL_015018	33.2526	4.84099	Group 2
SmedASXL_005368	43.8393	4.3262	Group 7
SmedASXL_015013	140.883	2.91726	nu-Neoblasts
SmedASXL_016030	86.487	3.37497	nu-Neoblasts
SmedASXL_009541	60.811	3.81376	Group 2
SmedASXL_013643	41.647	4.40987	Group 8
SmedASXL_011264	118.314	3.05847	Group 2
SmedASXL_002869	112.336	3.10474	Group 2
SmedASXL_004727	16.7239	6.52031	nu-Neoblasts
SmedASXL_018859	239.893	2.56329	Group 8
SmedASXL_017189	25.6924	5.38541	Group 2
SmedASXL_006902	51.1483	4.06135	nu-Neoblasts
SmedASXL_016977	31.0795	4.96217	Group 2
SmedASXL_017265	66.0744	3.69093	Group 2
SmedASXL_010674	19.394	6.08991	Group 2
SmedASXL_019008	39.0398	4.51307	Group 6
SmedASXL_012686	32.4601	4.86946	Group 1
SmedASXL_017527	49.3072	4.11419	Group 6
SmedASXL_071005	3254.06	2.01395	Group 9
SmedASXL_011937	30.5904	4.97672	nu-Neoblasts
SmedASXL_014624	17.1614	6.40964	Group 1
SmedASXL_006274	29.7162	5.03331	nu-Neoblasts
SmedASXL_018522	77.4244	3.47438	Group 2
SmedASXL_005346	21.5344	5.78356	nu-Neoblasts
SmedASXL_014805	18.1264	6.24579	nu-Neoblasts
SmedASXL_001767	16.4524	6.52598	Group 6
SmedASXL_016537	69.3738	3.60828	nu-Neoblasts
SmedASXL_014820	165.42	2.77127	Group 2
SmedASXL_016385	119.4	3.02614	Group 2
SmedASXL_006947	24.5086	5.45605	nu-Neoblasts
SmedASXL_006328	18.6106	6.16185	Group 2
SmedASXL_012766	36.1137	4.62695	Group 2
SmedASXL_016148	83.6541	3.3775	nu-Neoblasts
SmedASXL_011633	40.8585	4.39916	Group 4
SmedASXL_009288	16.491	6.5021	nu-Neoblasts
SmedASXL_016993	34.1296	4.72961	Group 1
SmedASXL_017347	69.1003	3.60119	nu-Neoblasts
SmedASXL_068238	5407.99	1.97957	Group 7
SmedASXL_014180	51.722	4.00421	Group 2
SmedASXL_015300	45.717	4.19816	nu-Neoblasts
SmedASXL_014241	150.212	2.82795	nu-Neoblasts
SmedASXL_006550	81.1476	3.39942	Group 1
SmedASXL_013976	305.818	2.41785	Group 2
SmedASXL_006006	32.8612	4.78928	Group 2
SmedASXL_012897	64.5954	3.67672	Group 2
SmedASXL_011297	18.0734	6.21163	nu-Neoblasts
SmedASXL_005427	94.3551	3.23072	Group 2
SmedASXL_007034	42.8131	4.29462	Group 1
SmedASXL_012660	42.648	4.30041	Group 1
SmedASXL_010659	54.8792	3.89988	Group 2
SmedASXL_014966	54.8949	3.89758	nu-Neoblasts
SmedASXL_010155	29.4667	5.00368	nu-Neoblasts
SmedASXL_006552	275.73	2.45483	nu-Neoblasts
SmedASXL_014388	30.5815	4.9197	Group 1
SmedASXL_016801	244.905	2.51155	Group 2
SmedASXL_018287	36.2482	4.58273	Group 2
SmedASXL_011892	97.1806	3.19148	Group 2
SmedASXL_015812	199.943	2.62138	Group 5
SmedASXL_012013	14.9599	6.74379	Group 2
SmedASXL_012958	25.7525	5.28916	nu-Neoblasts
SmedASXL_008589	27.5469	5.13755	nu-Neoblasts
SmedASXL_013174	103.853	3.12245	Group 8
SmedASXL_006393	13.7247	7.01102	nu-Neoblasts
SmedASXL_058032	707.047	2.15007	Group 9
SmedASXL_012910	116.864	3.01162	Group 2
SmedASXL_005641	146.565	2.82636	Group 2
SmedASXL_019241	25.4798	5.30575	Group 4
SmedASXL_011577	51.9072	3.96321	Group 10
SmedASXL_008852	16.1442	6.49843	nu-Neoblasts
SmedASXL_013887	53.3947	3.9207	nu-Neoblasts
SmedASXL_007728	17.7949	6.21131	Group 8
SmedASXL_015098	101.254	3.13522	Group 2
SmedASXL_017752	101.376	3.13365	Group 2
SmedASXL_012922	46.7479	4.11678	Group 2
SmedASXL_011945	26.7254	5.18184	nu-Neoblasts
SmedASXL_018322	21.0595	5.7512	nu-Neoblasts
SmedASXL_018015	336.975	2.35538	nu-Neoblasts
SmedASXL_015694	64.423	3.64777	Group 2
SmedASXL_010952	78.3137	3.40647	Group 2
SmedASXL_008423	69.6244	3.54742	Group 7
SmedASXL_076423	27.5976	5.10757	Group 2
SmedASXL_018265	52.6245	3.92688	nu-Neoblasts
SmedASXL_018108	94.4155	3.19897	Group 2
SmedASXL_073527	2963.47	1.97693	Group 10
SmedASXL_016188	38.3103	4.44696	nu-Neoblasts
SmedASXL_009319	22.5438	5.5688	Group 2
SmedASXL_009161	83.4672	3.32731	Group 2
SmedASXL_009060	14.3271	6.83038	nu-Neoblasts
SmedASXL_012744	19.9256	5.88042	nu-Neoblasts
SmedASXL_017013	209.235	2.57608	nu-Neoblasts
SmedASXL_077747	334.613	2.35232	nu-Neoblasts
SmedASXL_011878	23.9365	5.42165	nu-Neoblasts
SmedASXL_008016	18.7251	6.0442	nu-Neoblasts
SmedASXL_005934	54.544	3.86827	nu-Neoblasts
SmedASXL_011308	54.7286	3.86233	nu-Neoblasts
SmedASXL_017181	37.8761	4.46123	Group 1
SmedASXL_003004	121.231	2.95826	Group 8
SmedASXL_006771	420.711	2.26803	nu-Neoblasts
SmedASXL_009828	19.28	5.95919	nu-Neoblasts
SmedASXL_012734	158.804	2.74682	Group 4
SmedASXL_016741	22.6569	5.54509	Group 2
SmedASXL_016999	43.6147	4.21103	Group 2
SmedASXL_011948	19.5968	5.91027	nu-Neoblasts
SmedASXL_018242	24.4332	5.35897	Group 2
SmedASXL_008356	167.419	2.70639	Group 2
SmedASXL_016153	55.8525	3.82221	Group 2
SmedASXL_014902	12.5585	7.23053	Group 1
SmedASXL_014228	39.5229	4.37164	nu-Neoblasts
SmedASXL_008926	33.1181	4.70021	Group 5
SmedASXL_016034	12.0451	7.36557	Group 2
SmedASXL_010153	109.241	3.03855	Group 2
SmedASXL_010385	58.903	3.73925	nu-Neoblasts
SmedASXL_014660	73.8958	3.44622	Group 2
SmedASXL_017538	42.4643	4.23804	nu-Neoblasts
SmedASXL_017571	50.8632	3.94627	Group 2
SmedASXL_014829	138.743	2.83092	Group 6
SmedASXL_005431	31.8668	4.76147	nu-Neoblasts
SmedASXL_012855	46.8827	4.06847	Group 2
SmedASXL_004430	24.9559	5.27863	Group 1
SmedASXL_013158	21.1153	5.67848	nu-Neoblasts
SmedASXL_010923	36.8275	4.47513	Group 4
SmedASXL_010751	29.5773	4.90365	Group 2
SmedASXL_012921	36.0262	4.51496	nu-Neoblasts
SmedASXL_001229	42.0622	4.23898	Group 2
SmedASXL_009654	24.4636	5.31855	nu-Neoblasts
SmedASXL_012710	38.9018	4.3708	nu-Neoblasts
SmedASXL_013535	32.8631	4.68436	nu-Neoblasts
SmedASXL_019084	39.7336	4.33272	nu-Neoblasts
SmedASXL_016107	80.1951	3.33538	Group 2
SmedASXL_013368	72.1725	3.45648	nu-Neoblasts
SmedASXL_004894	21.4529	5.62367	Group 10
SmedASXL_006562	54.12	3.83566	Group 1
SmedASXL_014098	32.5436	4.69648	nu-Neoblasts
SmedASXL_025677	21.067	5.66404	nu-Neoblasts
SmedASXL_011229	53.6818	3.84308	Group 9
SmedASXL_018615	45.0904	4.11019	Group 2
SmedASXL_013090	98.1881	3.11518	Group 2
SmedASXL_016311	44.1033	4.14587	Group 10
SmedASXL_008453	170.292	2.66789	Group 2
SmedASXL_013819	48.5979	3.99066	Group 1
SmedASXL_013489	60.4947	3.67433	Group 2
SmedASXL_006229	93.5834	3.16206	nu-Neoblasts
SmedASXL_013461	204.223	2.55509	Group 2
SmedASXL_010516	41.3556	4.25001	nu-Neoblasts
SmedASXL_008036	18.3035	6.02194	Group 2
SmedASXL_014257	22.2492	5.51933	nu-Neoblasts
SmedASXL_013916	25.5968	5.18923	Group 2
SmedASXL_016859	66.387	3.54673	Group 2
SmedASXL_011749	12.2189	7.23854	nu-Neoblasts
SmedASXL_014271	65.8274	3.55312	Group 2
SmedASXL_017447	58.0074	3.7208	Group 2
SmedASXL_008682	44.6475	4.11143	Group 2
SmedASXL_012275	31.0249	4.76917	Group 2
SmedASXL_019958	17.2965	6.16048	nu-Neoblasts
SmedASXL_010880	49.8203	3.93784	nu-Neoblasts
SmedASXL_012859	51.6997	3.88233	nu-Neoblasts
SmedASXL_017270	98.3942	3.10045	nu-Neoblasts
SmedASXL_015437	67.7796	3.51228	Group 2
SmedASXL_012431	146.435	2.76072	nu-Neoblasts
SmedASXL_017743	28.0905	4.96981	Group 6
SmedASXL_074479	23.3361	5.38521	Group 1
SmedASXL_010190	36.0932	4.47289	Group 2
SmedASXL_014816	70.7041	3.45757	nu-Neoblasts
SmedASXL_002999	166.291	2.67013	Group 2
SmedASXL_017119	24.1725	5.29966	nu-Neoblasts
SmedASXL_017091	54.9235	3.78837	nu-Neoblasts
SmedASXL_016584	18.1838	6.01261	nu-Neoblasts
SmedASXL_007910	67.1599	3.51883	Group 2
SmedASXL_017311	270.53	2.39772	nu-Neoblasts
SmedASXL_011395	22.9755	5.41673	nu-Neoblasts
SmedASXL_074392	58.9748	3.68556	Group 7
SmedASXL_001208	19.3413	5.84252	nu-Neoblasts
SmedASXL_013133	27.5706	5.0005	Group 2
SmedASXL_009448	59.1644	3.68067	nu-Neoblasts
SmedASXL_004726	112.96	2.96404	Group 1
SmedASXL_002025	37.3978	4.39964	nu-Neoblasts
SmedASXL_017611	192.496	2.5729	Group 2
SmedASXL_009642	136.06	2.80852	Group 2
SmedASXL_015061	37.1803	4.40681	Group 4
SmedASXL_005350	25.3512	5.17652	Group 1
SmedASXL_017652	28.7913	4.90047	nu-Neoblasts
SmedASXL_016812	43.7452	4.12414	Group 2
SmedASXL_016286	13.8665	6.78459	nu-Neoblasts
SmedASXL_032251	23.0323	5.39634	nu-Neoblasts
SmedASXL_016894	49.2588	3.93679	nu-Neoblasts
SmedASXL_017780	139.151	2.78771	Group 2
SmedASXL_014286	23.1315	5.38448	nu-Neoblasts
SmedASXL_004549	492.967	2.17503	Group 2
SmedASXL_006565	131.025	2.83293	Group 2
SmedASXL_015181	47.9153	3.97574	nu-Neoblasts
SmedASXL_017555	43.2039	4.14039	Group 2
SmedASXL_067206	20.3499	5.69163	nu-Neoblasts
SmedASXL_013724	50.5702	3.89004	Group 7
SmedASXL_012120	56.5001	3.73018	Group 8
SmedASXL_078462	30.2689	4.78714	nu-Neoblasts
SmedASXL_018424	61.8507	3.60661	nu-Neoblasts
SmedASXL_015284	212.837	2.5056	Group 2
SmedASXL_017531	83.4151	3.24688	Group 2
SmedASXL_008322	19.9061	5.73884	Group 6
SmedASXL_006569	73.8412	3.38206	Group 2
SmedASXL_010714	98.6174	3.07341	Group 8
SmedASXL_011208	19.1383	5.83478	Group 5
SmedASXL_012061	75.1185	3.35822	nu-Neoblasts
SmedASXL_005901	24.7981	5.20062	nu-Neoblasts
SmedASXL_012965	16.6443	6.21039	nu-Neoblasts
SmedASXL_001174	26.3912	5.06113	nu-Neoblasts
SmedASXL_078618	24.5213	5.22452	nu-Neoblasts
SmedASXL_013235	54.0521	3.78053	Group 1
SmedASXL_009713	76.6317	3.33354	nu-Neoblasts
SmedASXL_002591	26.018	5.09052	Group 10
SmedASXL_013709	35.7925	4.44635	nu-Neoblasts
SmedASXL_059479	26.0355	5.08574	Group 6
SmedASXL_009426	31.5295	4.68679	nu-Neoblasts
SmedASXL_009478	129.915	2.82448	Group 2
SmedASXL_009316	53.633	3.78665	Group 2
SmedASXL_011205	199.999	2.53012	nu-Neoblasts
SmedASXL_011661	31.4101	4.68855	Group 1
SmedASXL_015094	34.8081	4.4908	Group 2
SmedASXL_016626	29.4316	4.81804	Group 1
SmedASXL_008018	37.1966	4.36972	nu-Neoblasts
SmedASXL_015282	54.8779	3.74925	Group 2
SmedASXL_017883	73.4372	3.37375	nu-Neoblasts
SmedASXL_015134	30.2314	4.75722	Group 2
SmedASXL_010416	66.3483	3.49168	Group 2
SmedASXL_015006	99.7176	3.04511	Group 2
SmedASXL_019411	60.8731	3.60116	nu-Neoblasts
SmedASXL_009329	28.8192	4.84341	Group 1
SmedASXL_003276	15.8018	6.31881	Group 5
SmedASXL_008004	208.588	2.49464	Group 2
SmedASXL_007903	18.8823	5.82869	nu-Neoblasts
SmedASXL_008448	67.3341	3.46598	nu-Neoblasts
SmedASXL_014697	59.9781	3.61415	nu-Neoblasts
SmedASXL_007920	77.4997	3.29901	nu-Neoblasts
SmedASXL_013515	19.4694	5.7454	Group 10
SmedASXL_011798	57.9524	3.65767	Group 2
SmedASXL_018611	213.027	2.48055	Group 10
SmedASXL_067005	91.1399	3.12456	Group 2
SmedASXL_014787	43.1609	4.0954	nu-Neoblasts
SmedASXL_010763	99.284	3.03948	nu-Neoblasts
SmedASXL_011486	54.3302	3.74408	nu-Neoblasts
SmedASXL_017843	87.2592	3.16581	nu-Neoblasts
SmedASXL_014863	90.5321	3.1279	Group 2
SmedASXL_016991	42.4245	4.11894	Group 2
SmedASXL_006752	27.6943	4.91483	nu-Neoblasts
SmedASXL_018632	120.783	2.86184	nu-Neoblasts
SmedASXL_009115	31.5883	4.64673	Group 2
SmedASXL_007042	24.3947	5.18971	Group 2
SmedASXL_014313	25.8628	5.05858	nu-Neoblasts
SmedASXL_009114	15.4368	6.36531	nu-Neoblasts
SmedASXL_016979	113.876	2.90839	Group 4
SmedASXL_014847	48.484	3.90283	nu-Neoblasts
SmedASXL_014629	29.5329	4.77494	Group 1
SmedASXL_006284	223.89	2.44715	Group 2
SmedASXL_015820	123.218	2.84143	Group 8
SmedASXL_007981	48.384	3.90506	nu-Neoblasts
SmedASXL_059807	48.8711	3.88952	Group 2
SmedASXL_014936	30.2975	4.72133	Group 2
SmedASXL_013460	61.4357	3.56803	nu-Neoblasts
SmedASXL_010762	32.0127	4.60968	Group 2
SmedASXL_017051	98.3797	3.03736	nu-Neoblasts
SmedASXL_019507	20.0468	5.6466	Group 8
SmedASXL_019134	172.939	2.59244	Group 2
SmedASXL_009537	36.3138	4.3731	Group 6
SmedASXL_009207	24.1572	5.19572	nu-Neoblasts
SmedASXL_071803	28.579	4.83063	nu-Neoblasts
SmedASXL_015640	35.2602	4.422	nu-Neoblasts
SmedASXL_014192	17.4654	5.99937	nu-Neoblasts
SmedASXL_013927	23.3815	5.26547	nu-Neoblasts
SmedASXL_065984	19.0245	5.76972	Group 2
SmedASXL_017622	57.3985	3.649	nu-Neoblasts
SmedASXL_019612	41.5192	4.13539	nu-Neoblasts
SmedASXL_010677	14.7382	6.47855	Group 4
SmedASXL_003476	31.7194	4.61602	nu-Neoblasts
SmedASXL_079673	24.0739	5.19422	Group 10
SmedASXL_011585	14.234	6.57756	nu-Neoblasts
SmedASXL_016147	29.9523	4.72662	nu-Neoblasts
SmedASXL_019661	219.239	2.44772	Group 2
SmedASXL_014975	50.8727	3.81447	nu-Neoblasts
SmedASXL_010681	52.4556	3.77012	nu-Neoblasts
SmedASXL_018543	1574.97	1.94022	nu-Neoblasts
SmedASXL_008714	105.155	2.9649	Group 7
SmedASXL_014630	42.201	4.10131	Group 1
SmedASXL_016809	27.3822	4.90709	Group 4
SmedASXL_007060	28.7663	4.80457	nu-Neoblasts
SmedASXL_005614	31.3038	4.63437	Group 2
SmedASXL_015795	97.5092	3.0335	Group 2
SmedASXL_016289	39.1209	4.22575	nu-Neoblasts
SmedASXL_006667	33.8259	4.48553	nu-Neoblasts
SmedASXL_017105	38.7085	4.24316	nu-Neoblasts
SmedASXL_017916	30.7887	4.66295	nu-Neoblasts
SmedASXL_078352	23.2178	5.26473	Group 2
SmedASXL_006301	18.3907	5.83957	Group 2
SmedASXL_012393	32.5861	4.55179	Group 2
SmedASXL_007348	28.0253	4.8512	Group 2
SmedASXL_010641	58.1298	3.61951	Group 2
SmedASXL_006965	21.5445	5.43903	Group 2
SmedASXL_009446	32.7508	4.54039	nu-Neoblasts
SmedASXL_016869	96.7373	3.03583	Group 2
SmedASXL_016671	547.121	2.1011	Group 2
SmedASXL_082282	15.0855	6.38149	Group 1
SmedASXL_006424	26.4513	4.96604	Group 2
SmedASXL_014526	60.8981	3.55204	nu-Neoblasts
SmedASXL_000382	28.4801	4.80801	nu-Neoblasts
SmedASXL_001821	26.3838	4.96813	nu-Neoblasts
SmedASXL_013085	48.6196	3.86467	Group 1
SmedASXL_017659	49.0083	3.85227	Group 2
SmedASXL_017020	28.2347	4.82419	Group 2
SmedASXL_016817	134.437	2.74747	nu-Neoblasts
SmedASXL_016185	56.1287	3.65613	Group 1
SmedASXL_011465	30.9687	4.63494	Group 2
SmedASXL_081104	14.0318	6.5837	nu-Neoblasts
SmedASXL_006864	40.6093	4.14488	nu-Neoblasts
SmedASXL_016128	45.6754	3.95528	nu-Neoblasts
SmedASXL_017058	32.6667	4.53062	nu-Neoblasts
SmedASXL_010375	30.1715	4.68453	Group 5
SmedASXL_017268	33.5094	4.48186	nu-Neoblasts
SmedASXL_053642	18.6832	5.77463	Group 2
SmedASXL_008180	50.6301	3.79816	nu-Neoblasts
SmedASXL_001645	14.7246	6.43424	nu-Neoblasts
SmedASXL_015248	25.9029	4.99798	Group 2
SmedASXL_017281	13.7356	6.6429	Group 2
SmedASXL_012727	29.6993	4.71327	nu-Neoblasts
SmedASXL_019323	31.9489	4.56885	nu-Neoblasts
SmedASXL_012334	14.9512	6.38586	nu-Neoblasts
SmedASXL_016297	68.7745	3.39034	Group 1
SmedASXL_001358	37.7555	4.26249	Group 2
SmedASXL_018273	216.963	2.43529	Group 2
SmedASXL_019462	44.4133	3.99189	nu-Neoblasts
SmedASXL_016272	15.4384	6.28672	Group 2
SmedASXL_013552	115.075	2.86432	Group 8
SmedASXL_016384	21.9378	5.36583	Group 1
SmedASXL_005374	29.2939	4.73303	nu-Neoblasts
SmedASXL_017702	44.1847	3.99752	nu-Neoblasts
SmedASXL_003781	52.7445	3.73196	Group 2
SmedASXL_006192	35.7598	4.35318	Group 2
SmedASXL_010962	26.2093	4.96282	nu-Neoblasts
SmedASXL_007936	31.8495	4.56737	nu-Neoblasts
SmedASXL_015814	24.5093	5.10904	Group 2
SmedASXL_005987	142.627	2.69323	Group 6
SmedASXL_015346	58.7479	3.5817	Group 7
SmedASXL_014290	31.5228	4.58434	Group 2
SmedASXL_013441	100.524	2.98094	Group 2
SmedASXL_015505	15.3575	6.29336	nu-Neoblasts
SmedASXL_019548	22.2869	5.3223	Group 2
SmedASXL_004297	35.667	4.35202	nu-Neoblasts
SmedASXL_013303	163.936	2.59484	Group 10
SmedASXL_016393	53.6491	3.70195	Group 8
SmedASXL_011182	27.519	4.84939	Group 2
SmedASXL_077117	52.0617	3.7419	Group 10
SmedASXL_013351	78.8301	3.22158	nu-Neoblasts
SmedASXL_017093	25.7505	4.98951	Group 1
SmedASXL_006758	244.628	2.367	Group 10
SmedASXL_008346	358.087	2.2099	Group 2
SmedASXL_016446	13.1142	6.75687	nu-Neoblasts
SmedASXL_008343	81.4513	3.18497	nu-Neoblasts
SmedASXL_012088	60.5624	3.53388	Group 2
SmedASXL_002894	24.5084	5.09358	nu-Neoblasts
SmedASXL_008067	33.57	4.4534	nu-Neoblasts
SmedASXL_015133	22.3679	5.30061	Group 8
SmedASXL_015484	49.4665	3.81072	nu-Neoblasts
SmedASXL_017246	66.2816	3.4157	nu-Neoblasts
SmedASXL_007049	85.3851	3.13043	Group 2
SmedASXL_019130	85.2654	3.13168	Group 2
SmedASXL_014514	39.1122	4.17722	Group 1
SmedASXL_013476	39.7927	4.14797	nu-Neoblasts
SmedASXL_010900	102.106	2.95449	Group 2
SmedASXL_019473	27.3915	4.84582	nu-Neoblasts
SmedASXL_011722	23.4835	5.18005	nu-Neoblasts
SmedASXL_019067	147.263	2.65761	Group 2
SmedASXL_069977	20.7108	5.47332	Group 6
SmedASXL_013656	54.4053	3.6679	nu-Neoblasts
SmedASXL_003706	20.6574	5.47815	Group 2
SmedASXL_010464	24.5195	5.07904	nu-Neoblasts
SmedASXL_012979	20.0465	5.54803	nu-Neoblasts
SmedASXL_006726	2443.25	1.87942	Group 10
SmedASXL_012702	36.2133	4.30166	Group 1
SmedASXL_015541	105.369	2.92004	Group 2
SmedASXL_013079	50.8072	3.75928	nu-Neoblasts
SmedASXL_005367	21.5675	5.36742	Group 2
SmedASXL_018300	446.048	2.12986	nu-Neoblasts
SmedASXL_016547	18.1476	5.79736	nu-Neoblasts
SmedASXL_010123	61.6204	3.49691	nu-Neoblasts
SmedASXL_008969	34.6742	4.37757	nu-Neoblasts
SmedASXL_009719	355.574	2.20091	Group 1
SmedASXL_009758	203.506	2.44862	Group 2
SmedASXL_006320	22.2817	5.28463	Group 1
SmedASXL_018028	114.47	2.8443	nu-Neoblasts
SmedASXL_014729	54.8403	3.6469	Group 2
SmedASXL_015893	66.2008	3.403	Group 2
SmedASXL_015649	15.3705	6.24235	Group 2
SmedASXL_068136	63.7855	3.44789	nu-Neoblasts
SmedASXL_016956	43.592	3.98283	nu-Neoblasts
SmedASXL_008847	49.3317	3.79449	nu-Neoblasts
SmedASXL_015790	18.8548	5.68768	nu-Neoblasts
SmedASXL_018975	62.4774	3.47046	nu-Neoblasts
SmedASXL_006814	20.4884	5.47642	nu-Neoblasts
SmedASXL_010239	39.263	4.14917	Group 5
SmedASXL_077545	22.3942	5.26098	nu-Neoblasts
SmedASXL_005553	17.6827	5.8459	nu-Neoblasts
SmedASXL_011554	41.9455	4.03766	Group 2
SmedASXL_010505	39.7848	4.12366	nu-Neoblasts
SmedASXL_013327	14.9315	6.31239	nu-Neoblasts
SmedASXL_068163	409.931	2.14703	Group 9
SmedASXL_014109	70.0296	3.32727	Group 7
SmedASXL_010346	34.32	4.37785	nu-Neoblasts
SmedASXL_013077	22.3377	5.26082	nu-Neoblasts
SmedASXL_015603	63.4899	3.4435	nu-Neoblasts
SmedASXL_018105	36.6441	4.25722	Group 4
SmedASXL_010567	28.6865	4.71636	nu-Neoblasts
SmedASXL_019055	58.0988	3.55495	nu-Neoblasts
SmedASXL_017274	37.8553	4.2001	nu-Neoblasts
SmedASXL_014297	18.0435	5.77953	nu-Neoblasts
SmedASXL_007086	15.9767	6.10491	nu-Neoblasts
SmedASXL_011612	34.9723	4.33467	Group 2
SmedASXL_011174	25.4345	4.96083	Group 1
SmedASXL_013813	46.7541	3.85641	Group 2
SmedASXL_016828	15.5612	6.17632	nu-Neoblasts
SmedASXL_009393	121.915	2.77701	Group 2
SmedASXL_007702	21.0257	5.39205	Group 2
SmedASXL_014601	17.1196	5.91289	nu-Neoblasts
SmedASXL_009258	57.8122	3.55549	Group 1
SmedASXL_017044	40.8549	4.0657	Group 1
SmedASXL_016357	92.9412	3.01434	nu-Neoblasts
SmedASXL_061573	62.6083	3.45089	Group 10
SmedASXL_008209	64.8828	3.40599	Group 2
SmedASXL_013835	113.007	2.83648	Group 2
SmedASXL_008525	43.8924	3.94821	nu-Neoblasts
SmedASXL_015704	20.6297	5.43071	Group 2
SmedASXL_018286	17.0046	5.92297	Group 2
SmedASXL_018117	60.053	3.50131	Group 2
SmedASXL_013492	104.521	2.90182	Group 1
SmedASXL_012701	24.6535	5.01615	nu-Neoblasts
SmedASXL_016337	23.0011	5.16977	Group 1
SmedASXL_018411	107.019	2.87889	Group 2
SmedASXL_009802	34.6059	4.34086	Group 8
