# Supplementary material for: In silico lineage tracing through single cell transcriptomics identifies a neural stem cell population in planarians
Source: Genome Biol. 2016 Apr 27;17:87. doi: 10.1186/s13059-016-0937-9 (PMC4858873; doi:10.1186/s13059-016-0937-9)
Supplement: Additional file 8: — A table listing the newly described genes and top BLASTx hits. (XLSX 33 kb) [file 13059_2016_937_MOESM8_ESM.xlsx]

## Sheet: Sheet1
Genes cloned for in situ characterization
Gene name	Transcript	Top blastx hit to mouse	e score	Sequence
ston-2	SmedASXL_013691	STON2_MOUSE_Stonin-2	1e-57	TAACGCACACCCACACAGAGGATAACATTTCAATTTTGAACGCGAGTTGTATTTATGACGTGCGATAGATATTGATTTTATTTCCCTCTCGAACATTCTTGCAACGTCTTCGATGCAACGACGAAACTCAAGTTGTAATTAATGAGTAGTAAGCTAATTTCGGTTCCGTCTTTGAAATACAAACGAAAAAAACGTCCAAGTCGAACTCTCAGCCAACAAGCTCCGTTAGCAAATTACGATGAATTCCAATTGAGTGATGTGTCGGATTCGGAAGAAAATCCCAATCACAACAATTATCCCTCTTCTGCACCAATATCAAAACTTCAGCATTTTCATTCGTCAGATGACACAAAAACAATGAGTTGTCTAAATCGATCTGGGAAATCTGTTTCAATAATG…
elav-2	SmedASXL_013243	B1AXZ5_MOUSE_ELAV-like_protein_2	1e-64	AACAACAACAACAACAACAACAATGGCAATTCTGATGAATCAATCGACAAATGTACCATGTCAAATCTTAACGTTGTCACGTCGGCGAATTTGATTGAGGAAAACGATGACAACAATAACAACACGAATTCGAATAATATTTCCAATTCCGACAACAAACTCATTGATCTCATTGCCGATTTAAAAAAAAATCACATTGAAATTTTGACGGATGATAACTATTCGTCTGATGCGTCGGATTCTCAGAAAACCGACAAAGACAACTCGATTTCATCCGATGAACAGACGAACCATTTGGAATCCATCGACGACGACATCCAACACCAGACAGACGAAGAAGCCAGAAGCCCAAACGGGAGTTTAGTCAACGAAAACCGAACGAACCTAATCGTCAATTAC…
ptprd-9	SmedASXL_015370	G3UX60_MOUSE_Receptor-type_tyrosine-protein_phosphatase_delta	0	GTTTTTGTTTTTCCAATCCAAATGCTCCTGAATTTTTTATGGGTTTCGAAAATTTTGGAAATTATTTTTTATGTAAAAATTCACGTTTATGTTTTGTACAAGATTAGTTATTTTAATATTTGCAAATGTCTCGTTTGGAATTACCCGTTAGTTGGATATAAATGGAAGACTTTCTTGATTATCCAAATTATTCTTTCAAATCAAATCGTTTTTGCTCAATGGTTTCGTTTACAGGTGATGAAGGAGCATTTGAATCCGAGAAAAGGAGCGGCCAAAATTATAGTGGCACCTCAGTCCCAAACTGTTCTTCTGGGAGAAACTGCAATTTTCTTCTGTCAAATAGATGGCAATCCATCATTTCATCTGAGCTTACTTTACAATGGAATGAAGAAATATGTG…
msi-1	SmedASXL_008525	MSI1H_MOUSE_RNA-binding_protein_Musashi_homolog_1	3e-59	ATTTTTTTTCGACAAAATTAATTTTTAACAATTCAAATCGACGATGATTTTTTGACGAATTTTGATTCTCTCTGGTTTTTGTCAGTTGATATATTCTTTATATTTGATTGTTGTTTTAACGTATCGCTGAAATAAAAACAAAGCACAAAACAGTTTACTTCTTTTCAGTTAATGTTACTCCAAGAAAAAGACAATATGAATGGAAAAAATTTATCAAATCATTCCTTCACTGAATCGACAGATGAAGACATCAAAAACGAATTCTCATCGTTGGAGGAAATTTCTAGCAGTTCAAATGAGCCATGTAAATTGTTTGTCGGTGGTCTCAATCCAACCACAACTTCTGAAGCTCTTCAATCGTATTTCTCCCAGTTTGGTGAAATCAAAGAATTCATGGTG…
msi-2	SmedASXL_011563	MSI2H_MOUSE_RNA-binding_protein_Musashi_homolog_2	2e-58	TTAATTTACATACTACTGACTGATTAAATTGCTTAAGAAATTTTTTTTGGGTATTCGGTTTGCTAAGTTTGCAATCCAGATTTCTTTTATATTTTTCCAATTCAAAATCGCAAGTTTTGTTTTTCGTGAATTGCATTTTTTTTGAGATCTCGCAACAATTACAAACCCAATTGGAATATTTTTTTAAAATTTGTGTTAATTTAAACAAAAATTATTTAACAAAAATAATTTCTAAATCATGACTTTGGAAATCGCGTGCCATGATGAATCAAATAGTGAATACGAAACAGAAAACAGTAGCCCAATTTGCAATGATCCAGGTAAAATGTTCATTGGAGGATTGAGCCCGACAACTTCGCCAGAAACCATGAGAGACTACTTCCGAAAATATGGGGACAT…
elav3-11	SmedASXL_015547	CELF3_MOUSE_CUGBP_Elav-like_family_member_3	1e-95	GATAATGGAGAGTTTATCCTTAATTTTTATTATAAATCACTGGTTTTGATAGACTTATTAACAATGGAAAATTATTTCAAACTTTTCGTTGGTCAGATACCTCGAAATACACCAGATAAAGAAATTAGACTTATTTTTGAAGCTTTTGGACCAATCTTTGAATTTTTAATTTTAAGGGACAAGAAAACTGGTTTTCATAAAGGATGTGCTTTTGTTACATTTTATCATAAAGACTCTGCAGAAAATTGTCAAAAGGCGTTACATGACAAGAAAATCCTAAACGGGATGAATCGACCACTTCAAGTGAAACCAACTAAAAATAAGTTAGCAAAAAATTCAAGTTTGAATGGGGAAAATCAGACAGAAGAGCAGGTTTTCAGTGATGAAAGGAAATTGTTT…
elav3-16	SmedASXL_012940	CELF3_MOUSE_CUGBP_Elav-like_family_member_3	5e-79	GCTGGTTTCTTTACATCTTTTACTATTTTTAATATCGTCATTTGTTCTCTATTGATTTTTTTCAGAATTTCAATTTGTGAAGTATCTAGTGAAGAAACCGAACAGTCAACATTCACAGAAACTCACATTGACGATTGTTTTGAAAATAAAGATGAAAAGAAACCAGCGACCAACAATAGTAATTGCAAAATGTCAAAACAAGCCCAGCATAAAGGAGAAGATAGAAAACTATTCATCGGTATGCTTGGAAAGCAGCACACAGAAGACGATGTTAGAGATCTATTCAAACCGTATGGTGCTATTGAGGAATGCACAATATTACGGGATCAAAATGGAAATAGTAAAGGATGCGCCTTCGTTAAATATACAACAAGATCAGAAGCTTATACAGCAATTGGT…
glrb	SmedASXL_010012	GLRB_MOUSE_Glycine_receptor_subunit_beta	7e-63	TGGATATTTTTTTCTGGAAAGTAATTTAAGATTGCATGTCTTTTGTATTTTTGATTAGTCCTAAAAATGATGGAAATTGAAATTCGGTTTTGGAAAATCTTTTTGGAATTTTTTACTGTTTTTATTCTTGTGAACTCAACAACATGCGATATCTCTTCGAAATATCTTTCAACACAAGAACGAATCAGAAATAAACTTTTAGACAAAATTGTTTATAAAAAACAAGAGAGACCTGATGAAAATAATACGACTTTGGTGATGATTTACATAAAAATATTGGCAATAGATTCAGTGGATGTTCGTCAAATGCAATATAGCACCGACGTCTACCTTCGTCAGGCTTGGATTGATTCTCGCTTACGATGGGAACACCTTGAAGAATTCAAGCATTACAACAGC…
grm-3	SmedASXL_014586	GRM3_MOUSE_Metabotropic_glutamate_receptor_3	0	TTCATATCAAGATAGGAAACAGTATTTACTCGCCAATTGCATTTAATAGATTTCAAATTTTTTAATGTATTTTCGGATTTCTGGATGTAATCAGTTACCTATTGTTATTTATTATTCATTTTTTGTCACTGTGAATCTAATCGCTTCTGAAATCGACAACAAATATCAGTCTGCAATCTACAATGGGGACATTATTCTCGGCGGACTATTTCCAGTTCATGATTCCGAAACCGAGCTCTGCAAAAAAATCAACCCCGACCGAGGAATCCAAAGATTGGAAGCTATGTTGTTCACGATTCAGGAAATTAACAATCGGCCGGATATTTTACCAAATATTAACATTGGTGCTAGAATTTTGGACACGTGCTCAAAAGACACTTATGCTCTTCAACAATCTCT…
sec14-l2	SmedASXL_013164	S14L2_MOUSE_SEC14-like_protein_2	5e-68	GATTGTTTATAATTCAGTTTGCAATTTAAATTTTAAGATCAGATACTTCATATGACAAATAATTATTCATATTCGAATATCTTGGATTTTCCAAAAAAGCTGTTTGAAAATATTTCCAGTCTGAGAATAATGGCGCCTAATCAAGAAAATTTATTTCTGGAATTTAAAGAAATTATAAAAGATCATTTAAACGAGGATAATTTTTTGCATCAAGATCATTTTTTAAAGAAATGGCTAATTGCTAGAGATTATAACGTTAAAAAAGCAGTGAAAATGTTCATAGATAATGCAGAATTTCGCAAGAGATTTGAAGTAGACAATATAAAGGAAACTTTTCAACCTAATCATATTCTCAAAACATATACGACTGGTGGAATCGTTGGGTATGACAAAAACGCA…
syt-11	SmedASXL_012098	SYT11_MOUSE_Synaptotagmin-11	5e-69	CATTTATGAAAGCAAGTGTGTCGAGAGTTAGAAATATTTTACAACCGAGAAAATACAAGAAGGAATTTACGTCATTCATAGAAACGATAAAAATAGCTTTAAACTTGAGTTATTCATTTTTATTTAGACTTTAAATGTATAAGCCCAAGGTCGTTGAAACACAATCCAGCATTTATAGTCAAGGTTCAGTTATAAGTGTTGGAGCTATCGCCGCGATTGTTCTCGTTGTCGTTGCAACTGCCATTGGATCGTCTACATGGGCCTATAAAATTTACAAAAGTAGAAAATCTCGAAAGATTAGCGTAAAACAAGCACAAGATAGTTTATTAAACAGTTTCATTGATGATCCCGATTCGGGATCGTTGAGACGAATAGTAGAATCCAACGGTCGGGGAATTC…
piwi-1	SmedASXL_008653	PIWL1_MOUSE_Piwi-like_protein_1	1e-68	TATTGTTTTACATAGTATATTTTGTTTATTTAAACCGAAGTCTTTGTTTTAACATTTTTACTCAAATTTACGAAATGGATTCAACTAATGTTACAAGTGATCCCAATTTAAGACCAAGAAGAGGAGGTCTCCAAAGAAGATTCGCAATTATTGAACCTGCTTTACAGCCTGATACAGTTACAGACAAAATAGGGAAAGATGGAAGAGTAGTTAGTCTCAAGTCTAACTACGCTAACTTTAATATTAAAGTCGAAGGACCATTTTACATGTATGATGTAGTTATGGAGAATAAAAGTATCCGTACTAAGCTAGAGTTATTATTAGCTTATGCAAACAGCAAAAATAATGGTCAACCATTTTGTTTTGATGGCAGAAGATTATTTACGACTTCTAAGTGGC…
piwi-2	SmedASXL_018810	PIWL1_MOUSE_Piwi-like_protein_1	5e-68	GCCAATTAATATACAAAGACACTTATTTATCTAATAATTCAGTTTGTTTTAATAGAATATTATAATTTAATTTTCGAAAAAAAATATGGAGGAAATACCAGTAAAAGTAGCTAAACTTGAAGCGAATGGAAGTGAAACAAGAGGTAAAATGGGAAATCGTGGTGGCCTGAGAAGAACATTTAGAATTGTTGAACCTAACTTGCAACCTGCTGATATCACTGAGAAAACAGGAAACATAGGAAGAACAGTTAAATTACAATCAAATTTTACCAAATTTTCTGTTTTGCGTTCAGAAAAGTTCATGATGTATGATTCCGTGTTTTCTCAAGTTGGTTTGTCACCCAAAGTAAAATTACAGTTTATTGTTCGAGTCTGCCAAGAAAATAAATTGCCAGGGGC…
cux-1	SmedASXL_016134	H3BK24_MOUSE_Homeobox_protein_cut-like_1	4e-33	ATTTTGAATTGGAAAACAGCTACTATTATCTTACCTTGTTGTTGCTACTGTGGTTCTGTGTGTCTCTATATTTTGAGGATGGAACGGAGTTAAAATATATTAGTAAAACTACTATTTATTAATTCAATGTGTGTACATACACTCAAATGATTGACTCTTGTAACGATGGAAATTATTTGATGCAGTTTACAATATGTTCGATTGTATTTAGCAGATAATGATTTAACTGAAGGAAAAAACCCCAGTTTTATTCAACGAAATAACCGATGATTCCTGTCTCCTCAAATTACAACCTTCAAGGGATGTCTACGTTAAATTTCAATAACATTATTACAAATCCAAACCAGACAACTCTACCAATATCTGCATTAGGGAATATTCTTCAGCTTCATTGCAATC…
ski-1	SmedASXL_002407	B1AUF1_MOUSE_Ski_oncogene	6e-35	AATTGTTATTATTTTCTTTCTCTGAAAAATAATTTGTCTTACAGCAGTAAAAATAACCATAATTAATTACTCATTGAAATGCTTTTGAAACCTGAACCATTGAAGGGATTGGACTGGTTGAGTCCGATAAGTGGTTATGATAGGGAGATGATTAAAAATTTCCAGCAGTTGTATTCACAGAAATTGTTAGCAGCTAAAAAGTCAATTTTCCCAACGACTATGCTGATGAGATATCTGTATGGTTGTCCGACGAGTGGGAACCTATCTGCTGATATTGGCAGCAAAACCAGTCCATTTAGACCATATCAAAAACCGGAGATCGACAATGTCAAAACCAACGACACAGTGAACAGCACAGAGGAACTCGAATCCGATATCCGATCAAAATCCCCGAACAGT…
ski-3	SmedASXL_006842	B1AUF1_MOUSE_Ski_oncogene	5e-33	CTGATTGGCTAATCGTGAAAATGATTCTTGATAAAGCTCTTTTCCATTATTTATCAGCGTCGAAGTCAGTCATTAAATTGCGCTCATGAAAATCCGTGCAATAAACGACAACTGGTATGGGAAAATTATCGGCAATGCTGACATTATGAAATCGAGACCCCAAACAATGACAGAAGCTTACAAAGAAACCAACACTGAAACCGACGATTCAGAATCTGGATTCAGACGTTTTGAGTTTTTCCAAGACCGAGATGAATTCTATTCCGAGACTTTTGGTTATACGATTCTTCAGAATTCTCAAGTAGCTTGTTTCGACAGCGGCGGCGAGAAATTGCTCTGTCTTCCACAAGTTCTCGAGTTATTCGCAGATGTTGGCCACAACAAAATTAGGGCAACAAT…
smad-4	SmedASXL_015153	SMAD4_MOUSE_Mothers_against_decapentaplegic_homolog_4	3e-55	CATTATTGTATGACCTTGATAAACGATTGTTATTGGCCGGTTAAAAAAAAAGATTTTCCTTTAGAAATTAATTTTATCTAATATTTTGATACATTGACGAAACAATATTTTTCCACCAAAATGTCAAAGATAAATAACCAAATATTGTAATCAATTTACCATGTTCACCCAACCAGTTAATTCGTATCCACTCGTCAACTCTTCCGATGCTTGCCTCTCTATTGTTCAAAGTTTACTTACCAGAAGAAAGAGCGGCGAAAGTGAAGGATTTGCTAAACGAGCCATTGAAAGTCTTGTGAAAAAGCTGAAAGACAAACGGGATGAATTGGATGCTTTGATCGTCGCTGTATCAACAGCTGGGAATCATCCTACAAAGTGCGTTACAATACAGAGAACACT…
alx-3	SmedASXL_006490	ALX3_MOUSE_Homeobox_protein_aristaless-like_3	3e-18	ATTATTATTATTATTATTATTTTTCCCTGGTACTCATCTTCAAATCAAAGCAACATCAACAAGAGAGAAAAAGGAAAAAAACAAACTTTATCAACCAGAAACTTAATGAAAGAATCTTTACAACAGAGTTTCCAATAACAGCTTTTTTTATATATTTATTTTTTTTCCAAATCAAAAAAAAAAAACACCCCGTCAAAATGGAAGTTTCACGTTGGATCTCAGAGAACACTCTTTCATCAATGCAACTGAAAGATCAAGAACAATTAGTGGCAGCTCAATTGGAACGATTGAAACAATTGGAAGAGGTCTCGTCGAACAGTTTGCACGCAATGGTAGCCGCAGCGAACCACAGACTCAATCGGATGGATGTAAGCACCGATGAAAATATCGGCCTCAACG…
znf-91	SmedASXL_011708	A2AWF2_MOUSE_Protein_Rex2	1e-13	ATCGACTACAAACACAATTGAACACCAATAGGATTTGATGTTTTATCATTCATTCTCCTGCTAACTTCTCATGCAGTTTGGGATTTTATTTTTTGATTACAATTAACAATTTACTTTGAATTTTCTCCAAAAATATGCCATAGCTCAAGGATATCTTAGAAAAAAACAAATTACCCACAAAATGGATGTATCCTGTGATCCAGAAATAATTTGCGTATTTTGTGGTCTCGAATTTACGTCTGTAGAAAATGTCGAACTGCATATCAATCACAATCATCAATCGAGTAGCACTGATCACATTGAAAACAAAAAGACATGTGGTATTGATGATTATGCAGATCAGACACAATTTGATGGGGATTTCTTTATGGCGAAAGAAAATAAAGAAACCAATCTAGA…
Genes enriched in the X2 lineage			*Top blastx hit to human, mouse, D. melanogaster or C. elegans
Gene name	Transcript	Top blastx hit [organism*]	e score	Sequence
	SmedASXL_068163	N/A	N/A	AACGAGAACTTTGAAGGCCGAAGAGGAGAAGGGTTCCATGTGAACAGCAGTTGAACATGGGTCAGTCGGTCCTGAGAGATGGGCGAGCGCCGTTCCGAAGGGACGGGCGATGGCCTCCGTTGCCCTCAGCCGATCGAAAGGGAGTCGGGTTCAGATCCCCGAATCCGGAGTGGCGGAGATGGGCGCCGCGAGGCGTCCAGTGCGGTAACGCAACCGATCCCGGAGAAGCCGGCGGGAGCCCCGGGGAGAGTTCTCTTTTCTTTGTGAAGGGCAGGGCGCCCTGGAATGGGTTCGCCCCGAGAGAGGGGCCCGTGCCTTGGAAAGCGTCGCGGTTCCGGCGGCGTCCGGTGAGCTCTCGCTGGCCCTTGAAAATCCGGGGGAGAGGGTGTAAATCTCGCG…
	SmedASXL_018859	N/A	N/A	GACGTGTGCTCTTCCGATCTCCAGCAGCGATTAAGGCAGAGGCGTTTGTATCTGCCATTATAAAGAAGTTTCCTCCAGCAACTCCTTTCTTAATTCCAAACTTAGCTTCAGTTATAAATTCCCCTCCCATGATTGGGATTTTATAAACTTTTCTTCCATATAATTCATCTTTCTTCTCATAACCGTCTCCGAAAAACTTCAACTTAAATCCAACCTTTAACTGCTCATCAGCCATGTCTCCCACAGCATCAAAAATAGCAGTTGTTGGACATGTTAAGACACACTGCCCCAATCTCTCTAACATTTGATGCTCTAACTCTGACTTTTTAGGGTGGCATATCTGTATTATAAATCCTGGTCTTCCATCTGGTGTTTTTGATGGAGGGACATATTTCTCAA…
Smed-IMTP-1	SmedASXL_058032	integral membrane transporter protein [Homo sapiens]	2e-20	AAAGGTTTACTTTTGAAAGCTGAGATGTGACCTCATGTAACACAGAGTGAAACATCAACCCGTCTAAAGATGCTAACACTTGGATGAAGTTTGAGCTATCATGTAGATACCCGAAAGATGGTGAACTATGCCTGGGCAGGGCGAAGCCAGAGGAAACTCTGGTGGAGGTCCGTAGCGGTCCTGACGTGCAAATCGGTCGTCCGACCTGGGTATAGGGGCGAAAGACTAATCGA
	SmedASXL_073527	N/A	N/A	ACGTGTGCTCTTCCGATCTTTCGCATATAACCACATTCAAATTGACCTCCCTCAGGAAGCTAAGAAATACTATCTCGGCAATAGGATTGTAGCCCAGGATGAGTCCCTCAGCGTGACGCAGTAAACTAGTAGCATCCCGATCTTTTCCCTATCTAATTCACCTCCTATTAGGAGCCGATCGTGCTTGTGCGCCGGCAAAACTTTTCAGGCGAATTTCCGCCCCTGGCGCTCTAGGCTACTACGTGCGCGATATGACAAGTTAACAAGACGGCGCAGGTTGATGCTTCCAATAAACATGATCTTTCTGCTCCGCTGAGAAGTACACCTTTTTGCTAGCATCTCGCACGGCAAGAGCGATTGCCGAGCTTAGAGCGTATCTTCCGGGATCGGGCAAAGGGG…
	SmedASXL_078975	N/A	N/A	GCTGGGAATTCATCTCCTCTAACTTTGGAGAGGTAGGAATGGGAGTATTTGCACTTGTGGTAACGGTATTTGCATTATTGATGGTTTTTACTATGTTGGGTATGCTGTTCGATTTCTTAAAGGACTGAATATTCGGTGGCAGTATGGGATTTCTAAAAATAATGTTAAGAATTTTTGCTGGTTTTTTGCGACGTTGGTGTTGTATTCTATAGCTCCATTATGGCCGTTATATGGAATCATTGGAGTGCCAGTAATTCTACCACGCCTTATATTTAAAGACAAAAAGAAGTGTCTAACAACAACATCCACACTACTACTCCTTGTCATATTTCTTCCTGAATTGCTGATTCTTATTGGATTTCTGATATTTCCTATTGTTATGGGCTATTACATCTCTAA…
	SmedASXL_079036	N/A	N/A	AGACGTGTGCTCTTCCGATCTGGGGAATTCACACCGGCGCACGCCACAGGCGTCATACTTCCCAAGAAGCGGCCATAGCCCAGATGCGAGGTGGAAAAGTCACACTAGAGCGACACCAACATCGTTACGCTTACACACCGGACGCTTGGATCAGTGGGAAGTGCTCACGCGCGGAGCCCACTGGGCGAACAGCAACGTTATAACGGCCACTCAGTGGTTCGTCACGCGCAGCCCCGGGTTCGTCCCCTATAAGGGCCTAGTACCTTTCGAGCCCCGCGCGTACTAGGCAGATAAGAACCCTCCAGCTCGGGGCCTCAAACCGATATTCCATGTGGGCCAACTGCCATGTTGTGTCCAGTCGCTATCGGAGTAGCCGCGCTGGTGCCACACGACTACAAC…
	SmedASXL_018624	N/A	N/A	TTTTAGATTTACTGATTTTAATTTTGCTATTTTCATGTTTTTCAATTTACAGAAATTATCTTGAGTTAATCCATGTTCTTCATCTGCACCCCTATGCCAATAAATCTTGTTGAATTTTGTTTGAAATAAATTAGATTTCAGTAATTTACACACAAACATAGTTTTACCACTACCACTTGGGCCGACGATTTGATATACCGCATCATTTCTTAATTCCATTATTAATTTGTATAATTATAGGTTTTTGTTTATATTATATGATTTAATGAACTCTTCCTAAAAATTATATATACATAGCTTAATATTTCTTTATTGTTTAATTATGTTATCAAATATAAATTATAAAGGAACTTTCGACGTGTCAAAAATGACGTTTCCAAATGGTAAACCCCAGCAAAT…
	SmedASXL_071005	N/A	N/A	TGGGTGTTGAGGATGACCGACAATTTTACTTTGAAAAAATTAGAGTGTTCAAAGCAGGCCCGAGCCGCCTGGATACCGCAGCTAGGAATAATGGAATAGGACCGCGGTTCTATTTTGTTGGTTTTCGGAACTGAGGCCATGATTAAGAGGGACGGCCGGGGGCATTCGTATTGCGCCGCTAGAGGTGAAATTCTTGGACCGGCGCAAGACGGACCAGA
Smed-GT-1	SmedASXL_078929	N/A	N/A	AGACGTGTGCTCTTCCGATCTCTGGACATTAATTAGGGCTGAAAGCCCTAACTTAATGGACGGGAGGTATCCCAATAGGAGGTTTCCTCCTATGGTTTTCAAAACAATCACCATCATGCTATTAATGATATTAAAATCCCAACTATACCAAAGAATATCCCAATTATCCATAAAACTGTAACTAAGTGAGGCTCTCTCATTGGTTTATACTTCAATATAAGCCTTGGTAGGGATAGATAGCCACCTATATAGTATAGCTTCCCATCTTCTTTGAGAGTTGTTGGTTTATGCTCATCCCTACTCATAACCCCAGCACTTAGATATTTTAAAGAGGCATCTATCACATAAGGCATCATTATAACTAAAAATGGGATATATTCCTTATAAACTACTGCTAAG…
Smed-GTPBP-6	SmedASXL_018648	GTP-binding protein 6 [Homo sapiens]	4e-24	AGACGTGTGCTCTTCCGATCTCGAGCTCGCATTTTGAAAATTCTATGGAAGAGCTAGCATCTCTGACGAAAACAGCAGACGGAAAAGTACTGACCAGCGTCACACAAAAACGGAACAGGGCTGACGCCGCTACATATATAGGAAAAGGGAAGGTAGAAGAGCTGAAGGCACTCGTGGAAGAGCTTGAAGCTGATCTCCTCATCTTTAATGATGAACTGTCGCCAAGTCAGCTGAAGTCATTGGCAACAGCAATTGAAGTGAAGATGATTGACCGCACGCAATTGATATTAGATATTTTTGCAAAGCGGGCGAGAACGAGAGAAGGCAAACTTCAAATTGAGCTGGCTCAGCTGCAATATGCACTGCCGCGTCTGACGGGACAAGGGATCAACCTTTCCC…
Smed-Mtrnr-2	SmedASXL_072922	Mtrnr2-like [Mus musculus]	0.0001	CCCAAAGATACCCTCTCGACTAAACAACCAAGATAGAATAAAACAAAACATTTAATCCCAATTTAAAGTATAGGAGATAGAAATCTAAGTACGGCGCTATAGAGAAAGTACCGCAAGGGAACGATGAAAGAAAAAACTAAAAGTATAAAAAAGCAAAGATTACCCCTTGTACCTTTTGCATAATGAATTAACTAGTATAAGACTTAACAAAATGAATTTTAGCTAAGCAGCCCGAAACCAGACGAGCTACTCACAAACAGTTTACCAAGAACTAACTCATCTATGTGGCAAAATAGTGAGAAGATTTGTAAGTAGAGGTGACATGCCTAACGAGCCTGGTGATAGCTGGTTGTCCAGAAAATGAATCTAAGTTCAGCTTTAAAGATACCAAAAATTCAA…
	SmedASXL_068238	N/A	N/A	GTGCTCTTCCGATCTGGTAATTCTAGAGCTAATACATGCCGACGGGCGCTGACCCCCTTCGCGGGGGGGATGCGTGCATTTATCAGATCAAAACCAACCCGGTCAGCCTCCTCCCGGCCCCGGCCGGGGGGCGGGCGCCGGCGGCTTTGGTGACTCTAGATAACCTCGGGCCGATCGCACGCCCCCCGTGGCGGCGACGACCCATTCGAACGTCTGCCCTATCAACTTTCGATGGTAGTCGCTGTGCCTACCATGGTGACCACGGGTGACGGGGAATCAGGGTTCGATTCCGGAGAGGGAGCCTG
Smed-SAS-1	SmedASXL_006726	sialic acid synthase [Homo sapiens]	5e-38	GTGCTCTTCCGATCTTTTTTTTATGTGCCTGATTTAAAATTGCCTCTGGTGATTTAACCTTTTATCCCTTATTAGAAAAAGTGGCAAAAACAGGCAAGCCGGTGATTTTATCTACAGGAATGTCTGATATTGGGGAAATTTGGGAAGCAGTTAAAGTTTTAGAAAATAATGGATGCAGGGATATTATTTTATTGCATTGTATTTCATCTTACCCAACCCCTTATGAAGATGTCAATTTAAACGCTATTAAAACCTTGAAAAGTATATTCAATATCCCTGTGGGATATTCTGACCATACATTGGGAATACTCGCCCCAGTAGTTTCTGTTGCCTTAGGAGCGGATGTTATTGAGAAGCACTTTACCTTAGATAAAAATATGGAAGGTCCTGATCATGCTT…
	SmedASXL_019053	N/A	N/A	CGAGCTCTTTCGACGTTTTGAAGGAGGGTTTTAAGTAATGATCGAGATTGAAAAACCAAAAATCGAAACGGTTGAAATCAGCGACGATGCCGAATTTGGTAAGTTTGTCGTAGAGCCACTTGAGCGTGGATATGGTACAACTCTGGGTAACTCCTTACGTCGTATCCTCTTATCCTCACTCCCTGGTGCCGCTGTAACATCAATCCAGATAGATGGTGTACTGCACGAATTCTCGACAATTGAAGGCGTTGTGGAAGATGTTACAACGATTATCTTACACATTAAAAAGCTTGCATTGAAAATCTACTCTGATGAAGAGAAGACGCTAGAAATTGATGTACAGGGTGAAGGAACTGTAACGGCAGCTGATATTACACACGATAGTGATGTAGAGATCTT…
	SmedASXL_049963	N/A	N/A	ACGTGTGCTCTTCCGATCTCTCCAGATTACTTCCATTTCCGCCCAAGCTGCTCACAGTATACGGGCGTCGGCATCCAGACCGTCGGCTGATCGTGGTTTTACTAGGCTAGACTAGCGTACGAGCACTATGGTCAGTAATTCCTGGAGGAATAGGTACCAAGAAAAAAACGAACCTTTGGGTTCCAGAGCTGTACGGTCGCACTGAACTCGGATAGGTCTCAGAAAAACGAAATATAGGCTTACGGTAGGTCCGAATGGCACAAAGCTTGTTCCGTTAGCTGGCATAAGATTCCATGCCTAGATGTGATACACGTTTCTGGAAACTGCCTCGTCATGCGACTGTTCCCCGGGGTCAGGGCCGCTGGTATTTGCTGTAAAGAGGGGCGTTGAGTCCGTCCG…
Smed-Ybp2-1	SmedASXL_006362	Y-box-binding protein 2 [Homo sapiens]	3e-18	CTTAAATAAAACTTGATTTAACTAACTTAACATTTTGTTTATATACTTATATAATTACAATAACAATAAATTCAATTTAATTTATAATGACTGCCTCACAAGTTACTGGTCACGTCAAGTGGTTTAGTTCGAAAAATGGATATGGTTTCATCAGTGTTGACGATGATAACAATTCTAAGGACATCTTTGTTCACCATTCGTCAATTACTGCAAACAATGCCACTTCCCTAGCTGATGGCGAAGAAGTCCTTTTTGATATAGTTCAAGGAGCTAAAGGTCTAGAAGCAAGGAATGTGACAGGGCCTAATGGTGGTGATGTCATTGGTGGTAAACCATACGAGCCAAGTGATAGATCAAATAATAGAGGTGATAGAGATAATTACAGAAATCAATCTTCAG…
Smed-Ybp2-2	SmedASXL_009660	Y-box-binding protein 2 [Homo sapiens]	3e-14	AATAGAGAATTATATAAAAATTTACAAATTCAATCATGGCTCAATCTCAAGTTGTTGGACACGTTAAATGGTTTAACTCAAAGAATGGATACGGATTCATCAGTGTTGATAATGATAATAGTGATAAAGATATATTCGTGCATTTTAAGTCAATTGCTGCTGGTAATGCAACTTCATTAGCTGACGGTGAAGAAGTTCTCTTCGATATTGTCGAAGGTGCAAAGGGTCTTGAAGCAAGAAATGTTACTGGTCCAGATGGAGGCGATGTTGTTGGCGGTGCGCAACATGATCATAGCAACAATAGAGGAGGTGATAGAGATAATAGCAGATCTTATGGTAATCGTGATGGTGGTAATAGAAGAGACCAAGGAGGATATGGAAATAGAAGAGATGACAGAT…
Smed-yps-1	SmedASXL_004469	ypsilon schachtel, isoform B [Drosophila melanogaster]	1e-27	ACGTGTGCTCTTCCGATCTATTTGTTTAACTGCATCTCTTAGTGACGCCATTATAAAGTACAAAGGTCACGACAGTCAAGCTTTGGAAATTAACATCCTACTAAGATCGAAAAGCCGCCGAGATGGCCAACAATCAAGAAAAAATTGAAGGATACGAGGAAAATGCAACTGAAGCCTCGAAACAAAAACAAGTTTTATTTACAGAAATTACTGGAAAGGTTAAATGGTTCAACGTGAAACGAGGATATGGATTTGTATGTCGAGATGATAATTGTGAAGACATATTTATTCATCAATCTGCTATAGTTAAAAGCAATCCTGATCATCCAAGAAAATCCGTTGGGGAAGGAGAGGAAATAAAATTCGATATTGTAAAAGGAGCTAAAGGAAATGAAGCGG…
