# Supplementary material for: In silico lineage tracing through single cell transcriptomics identifies a neural stem cell population in planarians
Source: Genome Biol. 2016 Apr 27;17:87. doi: 10.1186/s13059-016-0937-9 (PMC4858873; doi:10.1186/s13059-016-0937-9)
Supplement: Additional file 12: — A vignette for reproducing the computational analyses. (TXT 11 kb) [file 13059_2016_937_MOESM12_ESM.txt]

#open R

R

#selecting highly variable genes
counts <- read.delim("Supplemental_data_file_5.tab", sep='\t', row.names=1)

	# normalize raw counts
require(DESeq)
lib.size <- estimateSizeFactorsForMatrix(counts)
ncounts <- t(t(counts)/lib.size)
means <- rowMeans(ncounts)
vars <- apply(ncounts,1,var)
cv2 <- vars/means^2

	# winsorize to remove counts from the 2 most extreme cells
winsorize <- function (x, fraction=0.05) {
   if(length(fraction) != 1 || fraction < 0 ||
         fraction > 0.5) {
      stop("bad value for 'fraction'")
   }
   lim <- quantile(x, probs=c(fraction, 1-fraction))
   x[ x < lim[1] ] <- lim[1]
   x[ x > lim[2] ] <- lim[2]
   x
}
wcounts <- t(apply(ncounts, 1, winsorize, fraction=2/ncol(ncounts)))

	# rank genes by decreasing variation
require(statmod)
xg <- exp(seq( min(log(means[means>0])), max(log(means)), length.out=1000 ))
means = rowMeans(wcounts); vars = apply(wcounts,1,var); cv2 <- vars/means^2
useForFit <- means >= unname( quantile( means[ which( cv2 > .3 ) ], .95 ) ) 
fit <- glmgam.fit( cbind( a0 = 1, a1tilde = 1/means[useForFit] ),cv2[useForFit] )
afit <- fit$coef["a1tilde"]/means+fit$coef["a0"]
vfit <- fit$coef["a1tilde"]/xg+fit$coef["a0"]
df <- ncol(ncounts) - 1
varFitRatio <- vars/(afit*means^2)
varorder <- order(varFitRatio,decreasing=T)
ordered_counts <- wcounts[varorder,]

	# plot smooth scatter plot with top 1000 highly variable genes circled
xg <- exp(seq( min(log(means[means>0])), max(log(means)), length.out=1000 ))
par(mar=c(3.5,3.5,1,1),mgp=c(2,0.65,0),cex=0.9); smoothScatter(log(means),log(cv2)); lines( log(xg), log(vfit), col="black", lwd=3 ); lines(log(xg),log(vfit * qchisq(0.975,df)/df),lty=2,col="black"); lines(log(xg),log(vfit * qchisq(0.025,df)/df),lty=2,col="black");
# add top 100 genes
points(log(means[varorder[1:1000]]),log(cv2[varorder[1:1000]]),col=2)

	# save ranked counts
full_dataset <- ordered_counts
save(full_dataset, file="full_dataset.RData")

hvg1000 <- ordered_counts[1:1000,]
save(hvg1000, file="hvg1000.RData")


#to reproduce cluster analysis figures:

load("hvg1000.RData")
load("full_dataset.RData")

#dendrogram
d <- dist(t(hvg1000))
hc <- hclust(d, method="ward.D2")
branch <- cutree(hc, k=10)
plot(hc, labels=FALSE, main='', ylab='', xlab='', sub='')
rect.hclust(hc, cluster=branch, k=10, border=c('brown',"blue",'orange','forestgreen','purple','red','skyblue','maroon','grey','yellow'))


#t-sne
library("Rtsne")
tsne <- Rtsne(t(hvg1000)) #tsne results will differ slightly each time it is run

	#color points by group
plot(tsne$Y, col=c("purple","orange","blue","forestgreen","darkgrey","yellow","red","maroon","skyblue","brown")[branch], bg=c("purple","orange","blue","forestgreen","darkgrey","yellow","red","maroon","skyblue","brown")[branch], pch=21, main="", xlab="t-sne[,1]", ylab="t-sne[,2]")
par(cex=0.8)
legend("bottomleft", legend=c("Group 1","Group 2","Group 3","Group 4","Group 5","Group 6","Group 7","Group 8","Group 9","Group 10"), fill=c("purple","orange","blue","forestgreen","darkgrey","yellow","red","maroon","skyblue","brown"), border=FALSE)

	#colors points by FACS gate
plot(tsne$Y, col=ifelse(grepl("X1",colnames(hvg1000)),"springgreen","navyblue"), bg=ifelse(grepl("X1",colnames(hvg1000)),"springgreen","navyblue"), pch=21, main="", xlab="t-sne[,1]", ylab="t-sne[,2]")
par(cex=0.8)
legend("bottomleft", legend=c("X1","X2"), fill=c("springgreen","navyblue"), border=FALSE)


#heatmap
source("Supplemental_data_file_7.R")

d <- dist(t(hvg1000))
hc <- hclust(d, method="ward.D2")
dend <- as.dendrogram(hc)
branch <- cutree(hc, k=10)
log <- log2(hvg1000+0.001)

	#define color bars
colgrad <- colorRampPalette(c("lightgrey", "black"))
piwi2 <- ifelse(full_dataset["SmedASXL_018810",]<5, "white", colgrad(100)[as.numeric(cut(full_dataset["SmedASXL_018810",], breaks = 50))])
piwi1 <- ifelse(full_dataset["SmedASXL_008653",]<5, "white", colgrad(100)[as.numeric(cut(full_dataset["SmedASXL_008653",], breaks = 50))])
atub <- ifelse(full_dataset["SmedASXL_017404",]>0,"yellow","white")
CellType <- ifelse(grepl("X1",colnames(hvg1000)),"springgreen","navyblue")
GroupID <- c("purple","orange","blue","forestgreen","darkgrey","yellow","red","maroon","skyblue","brown")[branch]
clab <- cbind(GroupID, CellType, atub, piwi1, piwi2)
colnames(clab) <- c("HC group", "FACS gate", "alpha-tubulin", "piwi-1", "piwi-2")

	#plot heatmap
heatmap.3(log, Colv=dend, ColSideColors=clab, labRow=FALSE, labCol=FALSE, symbreaks=FALSE, key=TRUE, dendrogram="column", col=rev(heat.colors(75)), ColSideColorsSize=4, RowSideColorsSize=2, KeyValueName="", margins=c(8,3),keysize=1)
#par(cex=0.6)
#legend("bottomleft", legend=c("Group 1","Group 2","Group 3","Group 4","Group 5","Group 6","Group 7","Group 8","Group 9","Group 10","","X1","X2","", "High expression","Low expression"), fill=c("purple","orange","blue","forestgreen","darkgrey","yellow","red","maroon","skyblue","brown","white","springgreen","navyblue","white","black","white"), border=c(T,T,T,T,T,T,T,T,T,T,F,T,T,F,T,T))


	#heatmap in Fig 2D:
OPB_counts <- read.delim("Supplemental_data_file_6.tab", sep='\t', row.names=1) #load counts table including only the desired cells and genes
d<- dist(t(OPB_counts))
hc <- hclust(d, method="ward.D2")
dend <- as.dendrogram(hc)
log <- log2(OPB_counts+1)
GroupID <- c("orange","orange","orange","orange","orange","orange","orange","purple","purple","purple","purple","purple","purple","purple","purple","purple","purple","purple","purple","purple","purple","purple","purple","purple","purple","purple","purple","purple","purple","purple","purple","purple","purple","purple","purple","purple","purple","purple","purple","purple","purple","purple","purple","purple","purple","purple","purple","purple","purple","purple","purple","purple","purple","purple","purple","purple","purple","purple","purple","purple","purple","purple","blue","blue",'blue','blue','blue','blue','blue','blue','blue','blue','blue','blue','blue','blue','blue','blue','blue')
clab <- cbind(GroupID)
GeneClass <- c("yellow","yellow","yellow","yellow","yellow","yellow","yellow","skyblue","skyblue","skyblue","skyblue","skyblue","skyblue","skyblue","lightgreen","lightgreen","lightgreen","lightgreen","lightgreen","magenta","magenta","magenta","magenta","magenta","grey","grey","grey","grey")
rlab <- t(cbind(GeneClass))
rownames(rlab) <- c(" ")
colnames(clab) <- c("HC group")
labRow <- c('pc2','synapsin','chat','vglut','castor','nkx2.4','egr-4','piwi-1','piwi-2','piwi-3','bruli','vasa-1','vasa-2','HP1-1','soxP-1','soxP-2','nlk-1','inx-13','fgfr-4','zfp-1','soxP-3','fgfr-1','egr-1','gata123','myoD','foxa','pou2/3','gata456a')
heatmap.3(log, Colv=FALSE, ColSideColors=clab, Rowv=FALSE, RowSideColors=rlab, symbreaks=FALSE, key=TRUE, dendrogram="none", col=rev(heat.colors(75)), ColSideColorsSize=1, RowSideColorsSize=0.75, KeyValueName='', margins=c(14,7), labCol=FALSE, labRow=labRow, keysize=1)
par(cex=0.6)
legend("bottomleft", legend=c("neural","stem cell","sigma class","zeta class","non-neural tissues"), fill=c("yellow","skyblue","lightgreen","magenta","grey"), border=FALSE)


#Waterfall analysis

#The Waterfall pipeline was followed as described in Shin et al., 2015

	# load libraries & Waterfall sourcecode
library(matrixStats)
library(rgl)
library(pheatmap)
library(limma)
library(MASS)
library(ape)
library(RColorBrewer)
library(RHmm)
library(deldir)
source("Waterfall.R") #available as a supplemental file from Shin et al., 2015

	# read in input files
load("full_dataset.RData")
load("hvg1000.RData")
all <- hvg1000
anno <- read.table("Supplemental_data_file_8.tab", sep='\t') # remake with cells in same order as hvg1000
all <-all[,match(anno$V1,colnames(all))]

	# identify groups as before
c <- cor(all, method="pearson") 
d <- dist(t(all)) 
hc <- hclust(d, method = "ward.D2", members=NULL)
branch=cutree(hc,k=10)
plot(hc,labels=branch)

	# annotate & assign colors
anno$V4 <-"0"
anno$V4[which(branch=="1")] <-"1"
anno$V4[which(branch=="2")] <-"2"
anno$V4[which(branch=="3")] <-"3"
anno$V4[which(branch=="4")] <-"4"
anno$V4[which(branch=="5")] <-"5"
anno$V4[which(branch=="6")] <-"6"
anno$V4[which(branch=="7")] <-"7"
anno$V4[which(branch=="8")] <-"8"
anno$V4[which(branch=="9")] <-"9"
anno$V4[which(branch=="10")] <-"10"

col_sel <- c("#660066","#e15c11", "#0000ff","#007f00","#5a5a5a","#ffb90f","ff0000","#800000","#018def","#885006")

all.col <- rep("#BFBFBF30",length(branch))
all.col[which(anno$V4=="1")] <- "#660066" #1 purple
all.col[which(anno$V4=="2")] <- "#e15c11" #2 orange
all.col[which(anno$V4=="3")] <- "#0000ff" #3 blue
all.col[which(anno$V4=="4")] <- "#007f00" #4 darkgreen
all.col[which(anno$V4=="5")] <- "#5a5a5a" #5 darkgrey
all.col[which(anno$V4=="6")] <- "#ffb90f" #6 yellow
all.col[which(anno$V4=="7")] <- "#ff0000" #7 red
all.col[which(anno$V4=="8")] <- "#800000" #8 maroon
all.col[which(anno$V4=="9")] <- "#018def" #9 lightblue
all.col[which(anno$V4=="10")] <- "#885006" #10 brown
names(all.col) <- anno$V1


	# run PCA
pca <-prcomp(t(all))
plot(pca$x[,1:2],col=all.col,pch=19,cex=2)

	# plot MST to identify/pick paths through the data
mst.of.classification(all,k=6,col=paste0(all.col,""),seed=1) # test out different k values to get a feel for different routes that may exist in the data

	# remove unwanted groups (i.e. groups not in the path of interest, this was also informed by GSEA)
anno <-anno[-which(anno$V4=="10"),]
anno <-anno[-which(anno$V4=="9"),]
anno <-anno[-which(anno$V4=="8"),]
anno <-anno[-which(anno$V4=="7"),]
anno <-anno[-which(anno$V4=="6"),]
anno <-anno[-which(anno$V4=="5"),]
anno <-anno[-which(anno$V4=="4"),]
all <-all[,match(anno$V1,colnames(all))]
all.col <-all.col[match(anno$V1,names(all.col))]

	# re-run PCA
pca <-prcomp(t(all))
plot(pca$x[,1:2],col=all.col,pch=19,cex=2)

	# explore gene expression in PCA plot to identify lineage trajectories using known genes
plot(pca$x[,1:2],col=paste0(all.col,99),cex=scale_row.foo(as.numeric(full_dataset[grep("SmedASXL_008653",rownames(full_dataset)),]))*5+.3,pch=19) #piwi-1
plot(pca$x[,1:2],col=paste0(all.col,99),cex=scale_row.foo(as.numeric(full_dataset[grep("SmedASXL_018810",rownames(full_dataset)),]))*5+.3,pch=19) #piwi-2
plot(pca$x[,1:2],col=paste0(all.col,99),cex=scale_row.foo(as.numeric(full_dataset[grep("SmedASXL_009486",rownames(full_dataset)),]))*5+.3,pch=19) #pc-2
plot(pca$x[,1:2],col=paste0(all.col,99),cex=scale_row.foo(as.numeric(full_dataset[grep("SmedASXL_014276",rownames(full_dataset)),]))*5+.3,pch=19) #synapsin

	# determine k means & compute pseudotime
distance_sum <-c()
for (k in 1:20){
    r <-kmeans(pca$x[,1:2],k)
    distance_sum <-c(distance_sum,r$tot.withinss)
}
plot(1:20,distance_sum,type="l") # It is a bit subjective, but we chose k=8 in this case.

mst.of.classification(all,k=8,col=paste0(all.col,""),seed=1)
pseudotime.df <-pseudotimeprog.foo(all,k=8,seed=1,color=all.col)
all.col <-all.col[match(rownames(pseudotime.df),names(all.col))]
all <-all[,match(rownames(pseudotime.df),colnames(all))]

	# plot gene expression over pseudotime (also generates a heatmap of on/high, off/low expression states, which were not included in the paper)
pseudotime.foo("SmedASXL_008653",all=full_dataset,all.col=all.col,span=.75) #piwi-1
pseudotime.foo("SmedASXL_009486",all=full_dataset,all.col=all.col,span=.75) #pc-2
pseudotime.foo("SmedASXL_012349",all=full_dataset,all.col=all.col,span=.75) #chat
pseudotime.foo("SmedASXL_013691",all=full_dataset,all.col=all.col,span=.75) #ston-2
pseudotime.foo("SmedASXL_013243",all=full_dataset,all.col=all.col,span=.75) #elav-2
